# Supplementary material for: Melanin-like nanoparticles slow cyst growth in ADPKD by dual inhibition of oxidative stress and CREB
Source: EMBO Mol Med. 2024 Nov 20;17(1):169–92. doi: 10.1038/s44321-024-00167-2 (PMC11730739; doi:10.1038/s44321-024-00167-2)
Supplement: Supplementary file 3 — Source data Fig. 1 [file 44321_2024_167_MOESM3_ESM.zip]

Archive with 12 entries (9 files):
- EMM-2024-20280_Source data for Figure 1/
- EMM-2024-20280_Source data for Figure 1/1E/
- EMM-2024-20280_Source data for Figure 1/1E/MMPP.jpg
- EMM-2024-20280_Source data for Figure 1/1E/Saline.jpg
- EMM-2024-20280_Source data for Figure 1/1F/
- EMM-2024-20280_Source data for Figure 1/1F/AQP2.tif
- EMM-2024-20280_Source data for Figure 1/1F/LRP2.tif
- EMM-2024-20280_Source data for Figure 1/1F/PEG(AQP2).tif
- EMM-2024-20280_Source data for Figure 1/1F/PEG(LRP2).tif
- EMM-2024-20280_Source data for Figure 1/1F/PEG(SYNPO).tif
- EMM-2024-20280_Source data for Figure 1/1F/SYNPO.tif
- EMM-2024-20280_Source data for Figure 1/Numerical data.xlsx
