# Supplementary material for: Melanin-like nanoparticles slow cyst growth in ADPKD by dual inhibition of oxidative stress and CREB
Source: EMBO Mol Med. 2024 Nov 20;17(1):169–92. doi: 10.1038/s44321-024-00167-2 (PMC11730739; doi:10.1038/s44321-024-00167-2)
Supplement: Supplementary file 3 — Source data Fig. 1 [file 44321_2024_167_MOESM3_ESM.zip › EMM-2024-20280_Source data for Figure 1/Numerical data.xlsx]

## Sheet: Sheet1
1E
Saline	MMPP
0.97	0.9
0.97	0.91
0.97	0.91
0.97	0.92
0.97	0.92
0.97	0.92
0.97	0.93
0.97	0.93
0.97	0.93
0.98	0.94
0.98	0.94
0.98	0.95
0.98	0.95
0.98	0.95
0.98	0.96
0.98	0.96
0.98	0.96
0.98	0.96
0.99	0.97
0.99	0.97
0.99	0.97
0.99	0.98
0.99	0.98
0.99	0.98
0.99	0.98
0.99	0.99
0.99	0.99
0.99	0.99
0.99	0.99
0.99	0.99
0.99	1
1	1
1	1
1	1
1	1
1	1.01
1	1.01
1	1.01
1	1.01
1	1.01
1	1.01
1	1.02
1	1.02
1	1.02
1	1.02
1	1.02
1	1.02
1	1.02
1	1.02
1	1.02
1	1.03
1	1.03
1	1.03
0.99	1.03
0.99	1.03
0.99	1.03
0.99	1.03
0.99	1.03
0.99	1.03
0.99	1.03
0.99	1.03
0.99	1.03
0.99	1.03
0.99	1.03
0.99	1.03
0.99	1.04
0.99	1.04
0.99	1.04
0.98	1.04
0.98	1.04
0.98	1.04
0.98	1.04
0.98	1.04
0.98	1.04
0.98	1.04
0.98	1.04
0.98	1.04
0.98	1.04
0.98	1.04
0.97	1.04
0.97	1.04
0.97	1.04
0.97	1.04
0.97	1.04
0.97	1.04
0.97	1.04
0.97	1.04
0.97	1.04
0.97	1.04
0.96	1.04
0.96	1.04
0.96	1.04
0.96	1.04
0.96	1.04
0.96	1.04
0.96	1.04
0.96	1.04
0.96	1.04
0.95	1.04
0.95	1.04
0.95	1.04
0.95	1.04
0.95	1.04
0.95	1.04
0.95	1.04
0.95	1.04
0.95	1.04
0.95	1.04
0.95	1.04
0.94	1.04
0.94	1.04
0.94	1.04
0.94	1.04
0.94	1.04
0.94	1.04
0.94	1.04
0.94	1.04
0.94	1.04
0.94	1.04
0.94	1.04
0.94	1.04
0.94	1.04
0.93	1.04
0.93	1.04
0.93	1.04
0.93	1.04
0.93	1.04
0.93	1.04
0.93	1.04
0.93	1.03
0.93	1.03
0.93	1.03
0.93	1.03
0.93	1.03
0.93	1.03
0.93	1.03
0.93	1.03
0.93	1.03
0.93	1.03
0.93	1.03
0.93	1.03
0.93	1.03
0.93	1.03
0.93	1.03
0.92	1.03
0.92	1.03
0.92	1.03
0.92	1.03
0.92	1.03
0.92	1.03
0.92	1.03
0.92	1.03
0.92	1.03
0.92	1.03
0.92	1.03
0.92	1.03
0.92	1.03
0.92	1.03
0.92	1.03
0.92	1.03
0.92	1.03
0.92	1.03
0.92	1.03
0.92	1.03
0.92	1.03
0.92	1.03
0.92	1.03
0.92	1.03
0.92	1.03
0.92	1.03
0.92	1.03
0.92	1.03
0.92	1.03
0.92	1.03
0.92	1.03
0.92	1.03
0.92	1.03
0.92	1.03
0.92	1.03
0.92	1.03
0.92	1.03
0.92	1.03
0.92	1.03
0.92	1.03
0.92	1.03
0.92	1.03
0.92	1.03
0.92	1.03
0.92	1.03
0.91	1.03
0.91	1.03
0.91	1.03
0.91	1.03
0.91	1.03
0.91	1.03
0.91	1.03
0.91	1.03
0.91	1.03
0.91	1.03
0.91	1.03
0.91	1.03
0.91	1.03
0.91	1.03
0.91	1.03
0.91	1.03
0.91	1.03
0.91	1.03
0.91	1.03
0.91	1.03
0.91	1.03
0.91	1.03
0.91	1.03
0.91	1.03
0.91	1.04
0.91	1.04
0.91	1.04
0.91	1.04
0.91	1.04
0.91	1.04
0.9	1.04
0.9	1.04
0.9	1.04
0.9	1.04
0.9	1.04
0.9	1.04
0.9	1.04
0.9	1.04
0.9	1.04
0.9	1.04
0.9	1.04
0.9	1.04
0.9	1.05
0.9	1.05
0.9	1.05
0.9	1.05
0.9	1.05
0.9	1.05
0.9	1.05
0.9	1.05
0.9	1.05
0.9	1.05
0.9	1.05
0.9	1.05
0.9	1.06
0.9	1.06
0.9	1.06
0.89	1.06
0.89	1.06
0.89	1.06
0.89	1.06
0.89	1.06
0.89	1.06
0.89	1.07
0.89	1.07
0.89	1.07
0.89	1.07
0.89	1.07
0.89	1.07
0.89	1.07
0.89	1.08
0.89	1.08
0.89	1.08
0.89	1.08
0.89	1.08
0.89	1.08
0.89	1.08
0.89	1.09
0.89	1.09
0.89	1.09
0.89	1.09
0.89	1.09
0.89	1.09
0.89	1.1
0.89	1.1
0.89	1.1
0.89	1.1
0.89	1.1
0.89	1.1
0.89	1.11
0.89	1.11
0.89	1.11
0.89	1.11
0.89	1.11
0.89	1.12
0.89	1.12
0.89	1.12
0.89	1.12
0.89	1.12
0.89	1.12
0.89	1.13
0.89	1.13
0.89	1.13
0.89	1.13
0.89	1.13
0.89	1.14
0.89	1.14
0.9	1.14
0.9	1.14
0.9	1.14
0.9	1.15
0.9	1.15
0.9	1.15
0.9	1.15
0.9	1.15
0.9	1.15
0.9	1.16
0.9	1.16
0.9	1.16
0.9	1.16
0.9	1.16
0.9	1.17
0.9	1.17
0.9	1.17
0.9	1.17
0.9	1.17
0.9	1.18
0.9	1.18
0.9	1.18
0.9	1.18
0.91	1.18
0.91	1.18
0.91	1.19
0.91	1.19
0.91	1.19
0.91	1.19
0.91	1.19
0.91	1.2
0.91	1.2
0.91	1.2
0.91	1.2
0.91	1.2
0.91	1.2
0.91	1.21
0.91	1.21
0.91	1.21
0.91	1.21
0.91	1.21
0.91	1.21
0.91	1.22
0.92	1.22
0.92	1.22
0.92	1.22
0.92	1.22
0.92	1.22
0.92	1.23
0.92	1.23
0.92	1.23
0.92	1.23
0.92	1.23
0.92	1.23
0.92	1.23
0.92	1.24
0.92	1.24
0.92	1.24
0.92	1.24
0.92	1.24
0.92	1.24
0.92	1.24
0.92	1.24
0.92	1.25
0.92	1.25
0.92	1.25
0.93	1.25
0.93	1.25
0.93	1.25
0.93	1.25
0.93	1.25
0.93	1.25
0.93	1.25
0.93	1.26
0.93	1.26
0.93	1.26
0.93	1.26
0.93	1.26
0.93	1.26
0.93	1.26
0.93	1.26
0.93	1.26
0.93	1.26
0.93	1.26
0.93	1.26
0.93	1.27
0.93	1.27
0.93	1.27
0.93	1.27
0.93	1.27
0.93	1.27
0.93	1.27
0.93	1.27
0.93	1.27
0.93	1.27
0.93	1.27
0.93	1.27
0.93	1.27
0.93	1.27
0.93	1.27
0.93	1.27
0.93	1.27
0.93	1.27
0.93	1.27
0.93	1.27
0.93	1.27
0.94	1.27
0.94	1.27
0.94	1.27
0.94	1.27
0.94	1.27
0.94	1.27
0.94	1.27
0.94	1.27
0.94	1.27
0.94	1.27
0.94	1.27
0.94	1.27
0.94	1.27
0.94	1.27
0.94	1.27
0.94	1.27
0.94	1.27
0.94	1.27
0.94	1.27
0.94	1.27
0.94	1.27
0.94	1.26
0.94	1.26
0.94	1.26
0.94	1.26
0.94	1.26
0.94	1.26
0.94	1.26
0.94	1.26
0.94	1.26
0.94	1.26
0.94	1.26
0.94	1.26
0.94	1.26
0.94	1.25
0.94	1.25
0.94	1.25
0.94	1.25
0.94	1.25
0.94	1.25
0.94	1.25
0.94	1.25
0.94	1.25
0.94	1.25
0.94	1.25
0.94	1.25
0.94	1.24
0.94	1.24
0.93	1.24
0.93	1.24
0.93	1.24
0.93	1.24
0.93	1.24
0.93	1.24
0.93	1.24
0.93	1.24
0.93	1.24
0.93	1.24
0.93	1.23
0.93	1.23
0.93	1.23
0.93	1.23
0.93	1.23
0.93	1.23
0.93	1.23
0.93	1.23
0.93	1.23
0.93	1.23
0.93	1.23
0.93	1.23
0.93	1.23
0.93	1.23
0.93	1.23
0.93	1.23
0.93	1.23
0.93	1.23
0.93	1.23
0.93	1.23
0.93	1.22
0.93	1.22
0.93	1.22
0.93	1.22
0.93	1.22
0.93	1.22
0.93	1.22
0.93	1.22
0.93	1.22
0.93	1.22
0.93	1.23
0.93	1.23
0.93	1.23
0.93	1.23
0.93	1.23
0.93	1.23
0.93	1.23
0.93	1.23
0.93	1.23
0.93	1.23
0.93	1.23
0.93	1.23
0.93	1.23
0.93	1.23
0.93	1.23
0.93	1.23
0.93	1.23
0.93	1.24
0.93	1.24
0.93	1.24
0.92	1.24
0.92	1.24
0.92	1.24
0.92	1.24
0.92	1.24
0.92	1.24
0.92	1.24
0.92	1.24
0.92	1.25
0.92	1.25
0.92	1.25
0.92	1.25
0.92	1.25
0.92	1.25
0.92	1.25
0.92	1.25
0.92	1.25
0.92	1.26
0.92	1.26
0.92	1.26
0.92	1.26
0.92	1.26
0.92	1.26
0.92	1.26
0.92	1.26
0.92	1.26
0.92	1.27
0.92	1.27
0.92	1.27
0.92	1.27
0.92	1.27
0.92	1.27
0.92	1.27
0.92	1.27
0.92	1.27
0.92	1.27
0.92	1.27
0.92	1.28
0.92	1.28
0.92	1.28
0.92	1.28
0.92	1.28
0.92	1.28
0.92	1.28
0.92	1.28
0.92	1.28
0.92	1.28
0.92	1.28
0.92	1.28
0.92	1.28
0.92	1.28
0.92	1.28
0.92	1.28
0.92	1.28
0.92	1.28
0.92	1.28
0.92	1.28
0.92	1.28
0.92	1.28
0.92	1.28
0.92	1.28
0.91	1.28
0.91	1.28
0.91	1.28
0.91	1.28
0.91	1.28
0.91	1.28
0.91	1.28
0.91	1.28
0.91	1.28
0.91	1.28
0.91	1.28
0.91	1.28
0.91	1.28
0.91	1.28
0.91	1.28
0.91	1.28
0.91	1.28
0.91	1.27
0.91	1.27
0.91	1.27
0.91	1.27
0.91	1.27
0.91	1.27
0.91	1.27
0.91	1.27
0.91	1.27
0.9	1.27
0.9	1.26
0.9	1.26
0.9	1.26
0.9	1.26
0.9	1.26
0.9	1.26
0.9	1.26
0.9	1.26
0.9	1.26
0.9	1.26
0.9	1.25
0.9	1.25
0.9	1.25
0.9	1.25
0.9	1.25
0.9	1.25
0.89	1.25
0.89	1.25
0.89	1.25
0.89	1.24
0.89	1.24
0.89	1.24
0.89	1.24
0.89	1.24
0.89	1.24
0.89	1.24
0.89	1.24
0.89	1.24
0.89	1.24
0.89	1.24
0.89	1.24
0.88	1.23
0.88	1.23
0.88	1.23
0.88	1.23
0.88	1.23
0.88	1.23
0.88	1.23
0.88	1.23
0.88	1.23
0.88	1.23
0.88	1.23
0.88	1.23
0.88	1.23
0.88	1.23
0.88	1.23
0.87	1.23
0.87	1.23
0.87	1.23
0.87	1.23
0.87	1.23
0.87	1.23
0.87	1.23
0.87	1.23
0.87	1.23
0.87	1.23
0.87	1.24
0.87	1.24
0.87	1.24
0.87	1.24
0.87	1.24
0.87	1.24
0.87	1.24
0.86	1.24
0.86	1.24
0.86	1.24
0.86	1.25
0.86	1.25
0.86	1.25
0.86	1.25
0.86	1.25
0.86	1.25
0.86	1.25
0.86	1.26
0.86	1.26
0.86	1.26
0.86	1.26
0.86	1.26
0.86	1.26
0.86	1.27
0.86	1.27
0.86	1.27
0.86	1.27
0.86	1.27
0.86	1.28
0.86	1.28
0.86	1.28
0.86	1.28
0.86	1.28
0.86	1.28
0.86	1.29
0.86	1.29
0.86	1.29
0.86	1.29
0.86	1.29
0.86	1.3
0.86	1.3
0.86	1.3
0.86	1.3
0.86	1.3
0.86	1.3
0.86	1.31
0.86	1.31
0.86	1.31
0.86	1.31
0.86	1.31
0.86	1.31
0.86	1.32
0.86	1.32
0.86	1.32
0.86	1.32
0.86	1.32
0.86	1.32
0.86	1.32
0.86	1.33
0.86	1.33
0.86	1.33
0.86	1.33
0.86	1.33
0.86	1.33
0.86	1.33
0.86	1.33
0.86	1.33
0.86	1.33
0.86	1.33
0.86	1.34
0.86	1.34
0.86	1.34
0.86	1.34
0.86	1.34
0.86	1.34
0.86	1.34
0.86	1.34
0.86	1.34
0.86	1.34
0.86	1.34
0.86	1.34
0.86	1.34
0.86	1.34
0.86	1.34
0.87	1.34
0.87	1.34
0.87	1.33
0.87	1.33
0.87	1.33
0.87	1.33
0.87	1.33
0.87	1.33
0.87	1.33
0.87	1.33
0.87	1.33
0.87	1.33
0.87	1.33
0.87	1.32
0.87	1.32
0.87	1.32
0.87	1.32
0.87	1.32
0.87	1.32
0.87	1.32
0.87	1.31
0.87	1.31
0.87	1.31
0.87	1.31
0.87	1.31
0.87	1.31
0.87	1.3
0.87	1.3
0.87	1.3
0.87	1.3
0.87	1.3
0.87	1.3
0.87	1.29
0.87	1.29
0.87	1.29
0.87	1.29
0.87	1.29
0.87	1.29
0.87	1.28
0.87	1.28
0.87	1.28
0.87	1.28
0.87	1.28
0.88	1.28
0.88	1.27
0.88	1.27
0.88	1.27
0.88	1.27
0.88	1.27
0.88	1.26
0.88	1.26
0.88	1.26
0.88	1.26
0.88	1.26
0.88	1.26
0.88	1.26
0.88	1.25
0.88	1.25
0.88	1.25
0.88	1.25
0.88	1.25
0.88	1.25
0.88	1.25
0.88	1.24
0.88	1.24
0.88	1.24
0.88	1.24
0.88	1.24
0.88	1.24
0.88	1.24
0.88	1.24
0.88	1.24
0.88	1.24
0.88	1.24
0.88	1.24
0.88	1.23
0.88	1.23
0.88	1.23
0.88	1.23
0.88	1.23
0.88	1.23
0.88	1.23
0.88	1.23
0.88	1.23
0.88	1.23
0.88	1.23
0.88	1.23
0.88	1.23
0.88	1.23
0.88	1.23
0.88	1.23
0.88	1.23
0.88	1.23
0.88	1.23
0.88	1.23
0.89	1.24
0.89	1.24
0.89	1.24
0.89	1.24
0.89	1.24
0.89	1.24
0.89	1.24
0.89	1.24
0.89	1.24
0.89	1.24
0.89	1.24
0.89	1.24
0.89	1.24
0.89	1.25
0.89	1.25
0.89	1.25
0.89	1.25
0.89	1.25
0.89	1.25
0.89	1.25
0.89	1.25
0.89	1.26
0.89	1.26
0.89	1.26
0.89	1.26
0.89	1.26
0.89	1.26
0.89	1.26
0.89	1.26
0.89	1.27
0.89	1.27
0.89	1.27
0.89	1.27
0.9	1.27
0.9	1.27
0.9	1.28
0.9	1.28
0.9	1.28
0.9	1.28
0.9	1.28
0.9	1.28
0.9	1.28
0.9	1.29
0.9	1.29
0.9	1.29
0.9	1.29
0.9	1.29
0.9	1.29
0.9	1.3
0.9	1.3
0.9	1.3
0.9	1.3
0.9	1.3
0.9	1.3
0.9	1.31
0.9	1.31
0.9	1.31
0.9	1.31
0.9	1.31
0.9	1.31
0.9	1.32
0.9	1.32
0.9	1.32
0.91	1.32
0.91	1.32
0.91	1.32
0.91	1.33
0.91	1.33
0.91	1.33
0.91	1.33
0.91	1.33
0.91	1.33
0.91	1.34
0.91	1.34
0.91	1.34
0.91	1.34
0.91	1.34
0.91	1.34
0.91	1.34
0.91	1.35
0.91	1.35
0.91	1.35
0.91	1.35
0.91	1.35
0.91	1.35
0.91	1.35
0.91	1.35
0.91	1.35
0.91	1.36
0.91	1.36
0.91	1.36
0.91	1.36
0.91	1.36
0.91	1.36
0.91	1.36
0.91	1.36
0.91	1.36
0.91	1.36
0.91	1.37
0.91	1.37
0.91	1.37
0.91	1.37
0.91	1.37
0.92	1.37
0.92	1.37
0.92	1.37
0.92	1.37
0.92	1.37
0.92	1.37
0.92	1.37
0.92	1.37
0.92	1.37
0.92	1.37
0.92	1.37
0.92	1.37
0.92	1.37
0.92	1.37
0.92	1.37
0.92	1.37
0.92	1.37
0.92	1.37
0.92	1.37
0.92	1.37
0.92	1.37
0.92	1.37
0.92	1.37
0.92	1.37
0.92	1.37
0.92	1.37
0.92	1.37
0.92	1.36
0.92	1.36
0.92	1.36
0.92	1.36
0.92	1.36
0.92	1.36
0.92	1.36
0.92	1.36
0.92	1.35
0.92	1.35
0.92	1.35
0.92	1.35
0.92	1.35
0.92	1.35
0.92	1.34
0.92	1.34
0.92	1.34
0.92	1.34
0.92	1.34
0.92	1.33
0.92	1.33
0.92	1.33
0.92	1.33
0.92	1.33
0.92	1.32
0.92	1.32
0.92	1.32
0.92	1.32
0.92	1.31
0.92	1.31
0.92	1.31
0.92	1.31
0.92	1.3
0.92	1.3
0.91	1.3
0.91	1.3
0.91	1.29
0.91	1.29
0.91	1.29
0.91	1.29
0.91	1.28
0.91	1.28
0.91	1.28
0.91	1.28
0.91	1.27
0.91	1.27
0.91	1.27
0.91	1.27
0.91	1.26
0.91	1.26
0.91	1.26
0.91	1.26
0.91	1.25
0.91	1.25
0.91	1.25
0.91	1.25
0.91	1.25
0.91	1.24
0.91	1.24
0.91	1.24
0.91	1.24
0.91	1.24
0.91	1.23
0.91	1.23
0.91	1.23
0.91	1.23
0.91	1.23
0.91	1.23
0.91	1.22
0.91	1.22
0.9	1.22
0.9	1.22
0.9	1.22
0.9	1.22
0.9	1.22
0.9	1.22
0.9	1.22
0.9	1.22
0.9	1.22
0.9	1.22
0.9	1.22
0.9	1.22
0.9	1.22
0.9	1.22
0.9	1.22
0.9	1.22
0.9	1.22
0.9	1.22
0.9	1.22
0.9	1.22
0.9	1.22
0.9	1.22
0.9	1.22
0.9	1.22
0.89	1.22
0.89	1.23
0.89	1.23
0.89	1.23
0.89	1.23
0.89	1.23
0.89	1.23
0.89	1.24
0.89	1.24
0.89	1.24
0.89	1.24
0.89	1.25
0.89	1.25
0.89	1.25
0.89	1.25
0.89	1.26
0.89	1.26
0.89	1.26
0.89	1.27
0.89	1.27
0.89	1.27
0.89	1.28
0.89	1.28
0.88	1.28
0.88	1.29
0.88	1.29
0.88	1.29
0.88	1.3
0.88	1.3
0.88	1.3
0.88	1.31
0.88	1.31
0.88	1.32
0.88	1.32
0.88	1.32
0.88	1.33
0.88	1.33
0.88	1.34
0.88	1.34
0.88	1.34
0.88	1.35
0.88	1.35
0.88	1.36
0.88	1.36
0.88	1.37
0.88	1.37
0.88	1.37
0.87	1.38
0.87	1.38
0.87	1.39
0.87	1.39
0.87	1.4
0.87	1.4
0.87	1.4
0.87	1.41
0.87	1.41
0.87	1.42
0.87	1.42
0.87	1.43
0.87	1.43
0.87	1.43
0.87	1.44
0.87	1.44
0.87	1.45
0.87	1.45
0.87	1.45
0.87	1.46
0.87	1.46
0.87	1.47
0.87	1.47
0.87	1.47
0.87	1.48
0.87	1.48
0.87	1.48
0.87	1.49
0.87	1.49
0.87	1.5
0.87	1.5
0.87	1.5
0.87	1.51
0.87	1.51
0.87	1.51
0.87	1.51
0.87	1.52
0.87	1.52
0.87	1.52
0.87	1.53
0.87	1.53
0.87	1.53
0.87	1.54
0.87	1.54
0.87	1.54
0.87	1.54
0.87	1.55
0.87	1.55
0.87	1.55
0.87	1.55
0.87	1.56
0.87	1.56
0.87	1.56
0.87	1.56
0.87	1.57
0.88	1.57
0.88	1.57
0.88	1.57
0.88	1.57
0.88	1.58
0.88	1.58
0.88	1.58
0.88	1.58
0.88	1.58
0.88	1.59
0.88	1.59
0.88	1.59
0.88	1.59
0.88	1.59
0.88	1.6
0.88	1.6
0.89	1.6
0.89	1.6
0.89	1.6
0.89	1.6
0.89	1.6
0.89	1.61
0.89	1.61
0.89	1.61
0.89	1.61
0.89	1.61
0.89	1.61
0.89	1.61
0.9	1.62
0.9	1.62
0.9	1.62
0.9	1.62
0.9	1.62
0.9	1.62
0.9	1.62
0.9	1.62
0.9	1.63
0.9	1.63
0.9	1.63
0.9	1.63
0.9	1.63
0.91	1.63
0.91	1.63
0.91	1.63
0.91	1.63
0.91	1.64
0.91	1.64
0.91	1.64
0.91	1.64
0.91	1.64
0.91	1.64
0.91	1.64
0.91	1.64
0.91	1.64
0.92	1.64
0.92	1.64
0.92	1.65
0.92	1.65
0.92	1.65
0.92	1.65
0.92	1.65
0.92	1.65
0.92	1.65
0.92	1.65
0.92	1.65
0.92	1.65
0.92	1.65
0.92	1.65
0.92	1.66
0.92	1.66
0.92	1.66
0.92	1.66
0.92	1.66
0.92	1.66
0.92	1.66
0.92	1.66
0.92	1.66
0.93	1.66
0.93	1.66
0.93	1.66
0.93	1.67
0.93	1.67
0.93	1.67
0.93	1.67
0.93	1.67
0.93	1.67
0.93	1.67
0.93	1.67
0.92	1.67
0.92	1.67
0.92	1.67
0.92	1.68
0.92	1.68
0.92	1.68
0.92	1.68
0.92	1.68
0.92	1.68
0.92	1.68
0.92	1.68
0.92	1.68
0.92	1.68
0.92	1.69
0.92	1.69
0.92	1.69
0.92	1.69
0.92	1.69
0.92	1.69
0.92	1.69
0.92	1.69
0.92	1.69
0.92	1.7
0.92	1.7
0.92	1.7
0.92	1.7
0.92	1.7
0.92	1.7
0.92	1.7
0.92	1.71
0.92	1.71
0.92	1.71
0.91	1.71
0.91	1.71
0.91	1.71
0.91	1.71
0.91	1.72
0.91	1.72
0.91	1.72
0.91	1.72
0.91	1.72
0.91	1.72
0.91	1.73
0.91	1.73
0.91	1.73
0.91	1.73
0.91	1.73
0.91	1.74
0.91	1.74
0.91	1.74
0.91	1.74
0.91	1.74
0.91	1.75
0.91	1.75
0.91	1.75
0.91	1.75
0.91	1.76
0.91	1.76
0.91	1.76
0.91	1.76
0.91	1.76
0.91	1.77
0.91	1.77
0.91	1.77
0.91	1.77
0.91	1.78
0.91	1.78
0.91	1.78
0.91	1.78
0.91	1.78
0.92	1.79
0.92	1.79
0.92	1.79
0.92	1.79
0.92	1.8
0.92	1.8
0.92	1.8
0.92	1.8
0.92	1.8
0.92	1.81
0.92	1.81
0.92	1.81
0.92	1.81
0.93	1.82
0.93	1.82
0.93	1.82
0.93	1.82
0.93	1.82
0.93	1.83
0.93	1.83
0.93	1.83
0.93	1.83
0.94	1.83
0.94	1.83
0.94	1.84
0.94	1.84
0.94	1.84
0.94	1.84
0.94	1.84
0.94	1.84
0.94	1.85
0.95	1.85
0.95	1.85
0.95	1.85
0.95	1.85
0.95	1.85
0.95	1.85
0.95	1.85
0.95	1.85
0.95	1.85
0.95	1.86
0.96	1.86
0.96	1.86
0.96	1.86
0.96	1.86
0.96	1.86
0.96	1.86
0.96	1.86
0.96	1.86
0.96	1.86
0.96	1.86
0.96	1.86
0.96	1.86
0.97	1.86
0.97	1.86
0.97	1.86
0.97	1.86
0.97	1.86
0.97	1.86
0.97	1.85
0.97	1.85
0.97	1.85
0.97	1.85
0.97	1.85
0.97	1.85
0.97	1.85
0.97	1.85
0.97	1.84
0.97	1.84
0.97	1.84
0.97	1.84
0.97	1.84
0.97	1.84
0.97	1.83
0.97	1.83
0.97	1.83
0.96	1.83
0.96	1.83
0.96	1.82
0.96	1.82
0.96	1.82
0.96	1.82
0.96	1.82
0.96	1.81
0.96	1.81
0.95	1.81
0.95	1.81
0.95	1.81
0.95	1.8
0.95	1.8
0.95	1.8
0.94	1.8
0.94	1.79
0.94	1.79
0.94	1.79
0.94	1.79
0.93	1.79
0.93	1.78
0.93	1.78
0.93	1.78
0.93	1.78
0.92	1.77
0.92	1.77
0.92	1.77
0.92	1.77
0.91	1.77
0.91	1.76
0.91	1.76
0.91	1.76
0.91	1.76
0.9	1.76
0.9	1.76
0.9	1.75
0.9	1.75
0.89	1.75
0.89	1.75
0.89	1.75
0.89	1.75
0.88	1.75
0.88	1.74
0.88	1.74
0.88	1.74
0.87	1.74
0.87	1.74
0.87	1.74
0.87	1.74
0.86	1.74
0.86	1.74
0.86	1.74
0.86	1.74
0.86	1.74
0.85	1.74
0.85	1.74
0.85	1.74
0.85	1.74
0.85	1.74
0.85	1.74
0.84	1.74
0.84	1.74
0.84	1.74
0.84	1.74
0.84	1.74
0.84	1.74
0.83	1.74
0.83	1.75
0.83	1.75
0.83	1.75
0.83	1.75
0.83	1.75
0.83	1.75
0.83	1.76
0.83	1.76
0.83	1.76
0.83	1.76
0.83	1.76
0.83	1.77
0.83	1.77
0.83	1.77
0.83	1.77
0.83	1.78
0.83	1.78
0.83	1.78
0.83	1.78
0.83	1.79
0.83	1.79
0.83	1.79
0.83	1.79
0.83	1.8
0.83	1.8
0.83	1.8
0.84	1.81
0.84	1.81
0.84	1.81
0.84	1.81
0.84	1.82
0.84	1.82
0.85	1.82
0.85	1.83
0.85	1.83
0.85	1.83
0.85	1.84
0.86	1.84
0.86	1.84
0.86	1.84
0.86	1.85
0.87	1.85
0.87	1.85
0.87	1.86
0.87	1.86
0.88	1.86
0.88	1.86
0.88	1.87
0.89	1.87
0.89	1.87
0.89	1.88
0.89	1.88
0.9	1.88
0.9	1.88
0.9	1.89
0.91	1.89
0.91	1.89
0.91	1.89
0.92	1.89
0.92	1.9
0.92	1.9
0.93	1.9
0.93	1.9
0.93	1.9
0.94	1.91
0.94	1.91
0.94	1.91
0.94	1.91
0.95	1.91
0.95	1.91
0.95	1.91
0.96	1.91
0.96	1.91
0.96	1.91
0.97	1.91
0.97	1.91
0.97	1.91
0.98	1.91
0.98	1.92
0.98	1.92
0.98	1.92
0.99	1.92
0.99	1.92
0.99	1.92
0.99	1.92
1	1.92
1	1.92
1	1.92
1	1.92
1.01	1.92
1.01	1.92
1.01	1.92
1.01	1.92
1.02	1.92
1.02	1.92
1.02	1.92
1.02	1.92
1.02	1.92
1.02	1.92
1.03	1.92
1.03	1.92
1.03	1.92
1.03	1.92
1.03	1.92
1.03	1.92
1.03	1.92
1.04	1.92
1.04	1.92
1.04	1.92
1.04	1.92
1.04	1.92
1.04	1.92
1.04	1.92
1.04	1.92
1.04	1.92
1.04	1.92
1.04	1.92
1.04	1.92
1.04	1.92
1.04	1.92
1.04	1.92
1.04	1.92
1.04	1.92
1.04	1.92
1.04	1.92
1.04	1.92
1.04	1.92
1.04	1.91
1.04	1.91
1.04	1.91
1.04	1.91
1.04	1.91
1.04	1.91
1.04	1.91
1.04	1.91
1.04	1.91
1.04	1.91
1.04	1.91
1.04	1.91
1.04	1.91
1.04	1.91
1.03	1.91
1.03	1.91
1.03	1.91
1.03	1.91
1.03	1.91
1.03	1.91
1.03	1.91
1.03	1.91
1.03	1.91
1.03	1.91
1.03	1.91
1.03	1.91
1.02	1.91
1.02	1.91
1.02	1.91
1.02	1.91
1.02	1.91
1.02	1.91
1.02	1.91
1.02	1.91
1.02	1.91
1.02	1.91
1.01	1.91
1.01	1.91
1.01	1.91
1.01	1.91
1.01	1.91
1.01	1.91
1.01	1.91
1.01	1.91
1.01	1.91
1	1.91
1	1.91
1	1.91
1	1.91
1	1.91
1	1.91
1	1.91
1	1.91
1	1.91
1	1.91
1	1.91
1	1.91
0.99	1.91
0.99	1.91
0.99	1.91
0.99	1.91
0.99	1.91
0.99	1.91
0.99	1.91
0.99	1.91
0.99	1.91
0.99	1.91
0.99	1.91
0.99	1.91
0.99	1.91
0.99	1.91
0.99	1.91
0.98	1.91
0.98	1.91
0.98	1.91
0.98	1.91
0.98	1.91
0.98	1.91
0.98	1.91
0.98	1.91
0.98	1.91
0.98	1.91
0.98	1.91
0.98	1.92
0.98	1.92
0.98	1.92
0.98	1.92
0.98	1.92
0.98	1.92
0.98	1.92
0.98	1.94
0.98	1.92
0.98	1.92
0.98	1.92
0.98	1.92
0.98	1.92
0.98	1.92
0.98	1.92
0.98	1.92
0.98	1.93
0.98	1.93
0.97	1.93
0.97	1.93
0.97	1.93
0.97	1.93
0.97	1.93
0.97	1.93
0.97	1.93
0.97	1.93
0.97	1.93
0.97	1.93
0.97	1.93
0.97	1.93
0.97	1.93
0.97	1.93
0.97	1.93
0.97	1.93
0.97	1.93
0.97	1.93
0.97	1.93
0.97	1.93
0.97	1.93
0.97	1.93
0.97	1.93
0.97	1.93
0.97	1.93
0.97	1.93
0.97	1.93
0.97	1.93
0.97	1.93
0.97	1.93
0.97	1.93
0.97	1.93
0.97	1.93
0.97	1.93
0.97	1.93
0.97	1.93
0.97	1.93
0.97	1.93
0.98	1.93
0.98	1.93
0.98	1.93
0.98	1.93
0.98	1.94
0.98	1.94
0.98	1.94
0.98	1.94
0.98	1.94
0.98	1.94
0.98	1.94
0.98	1.94
0.98	1.95
0.98	1.95
0.98
0.98	1.95
0.98	1.95
0.98	1.95
0.98	1.95
0.98	1.95
0.98	1.95
0.98	1.95
0.98	1.95
0.98	1.95
0.98	1.95
0.98	1.95
0.98	1.95
0.98	1.95
0.98	1.95
0.98	1.95
0.98	1.95
0.98	1.95
0.98	1.95
0.98	1.95
0.98	1.95
0.98	1.95
0.98	1.95
0.98	1.95
0.98	1.95
0.98	1.95
0.98	1.95
0.98	1.95
0.98	1.95
0.98	1.95
0.98	1.95
0.98	1.95
0.98	1.95
0.98	1.95
0.98	1.95
0.97	1.95
0.97	1.95
0.97	1.95
0.97	1.95
0.97	1.95
0.97	1.95
0.97	1.95
0.97	1.95
0.97	1.95
0.97	1.95
0.97	1.95
0.97	1.95
0.97	1.95
0.97	1.95
0.97	1.95
0.97	1.95
0.97	1.95
0.97	1.95
0.97	1.95
0.96	1.95
0.96	1.95
0.96	1.96
0.96	1.96
0.96	1.96
0.96	1.96
0.96	1.96
0.96	1.96
0.96	1.96
0.96	1.96
0.95	1.96
0.95	1.96
0.95	1.96
0.95	1.96
0.95	1.96
0.95	1.96
0.95	1.96
0.95	1.96
0.95	1.96
0.94	1.96
0.94	1.96
0.94	1.96
0.94	1.96
0.94	1.96
0.94	1.96
0.94	1.96
0.94	1.96
0.94	1.96
0.93	1.96
0.93	1.96
0.93	1.96
0.93	1.96
0.93	1.96
0.93	1.96
0.93	1.96
0.93	1.96
0.92	1.96
0.92	1.96
0.92	1.96
0.92	1.96
0.92	1.96
0.92	1.96
0.92	1.96
0.92	1.96
0.92	1.96
0.92	1.96
0.92	1.96
0.92	1.96
0.91	1.96
0.91	1.96
0.91	1.96
0.91	1.96
0.91	1.96
0.91	1.96
0.91	1.96
0.91	1.96
0.91	1.96
0.91	1.96
0.91	1.96
0.91	1.96
0.91	1.96
0.91	1.96
0.91	1.96
0.91	1.96
0.91	1.96
0.91	1.96
0.91	1.96
0.91	1.96
