# Supplementary material for: Melanin-like nanoparticles slow cyst growth in ADPKD by dual inhibition of oxidative stress and CREB
Source: EMBO Mol Med. 2024 Nov 20;17(1):169–92. doi: 10.1038/s44321-024-00167-2 (PMC11730739; doi:10.1038/s44321-024-00167-2)
Supplement: Supplementary file 4 — Source data Fig. 2 [file 44321_2024_167_MOESM4_ESM.zip]

Archive with 14 entries (9 files):
- EMM-2024-20280_Source data for Figure 2/
- EMM-2024-20280_Source data for Figure 2/2B/
- EMM-2024-20280_Source data for Figure 2/2B/kidney.JPG
- EMM-2024-20280_Source data for Figure 2/2D/
- EMM-2024-20280_Source data for Figure 2/2D/MMPP.jpg
- EMM-2024-20280_Source data for Figure 2/2D/MMPP.tif
- EMM-2024-20280_Source data for Figure 2/2D/Saline.jpg
- EMM-2024-20280_Source data for Figure 2/2D/Saline.tif
- EMM-2024-20280_Source data for Figure 2/2G/
- EMM-2024-20280_Source data for Figure 2/2G/liver.JPG
- EMM-2024-20280_Source data for Figure 2/2H/
- EMM-2024-20280_Source data for Figure 2/2H/MMPP.tif
- EMM-2024-20280_Source data for Figure 2/2H/Saline.tif
- EMM-2024-20280_Source data for Figure 2/Numerical data.xlsx
