# Supplementary material for: Melanin-like nanoparticles slow cyst growth in ADPKD by dual inhibition of oxidative stress and CREB
Source: EMBO Mol Med. 2024 Nov 20;17(1):169–92. doi: 10.1038/s44321-024-00167-2 (PMC11730739; doi:10.1038/s44321-024-00167-2)
Supplement: Supplementary file 4 — Source data Fig. 2 [file 44321_2024_167_MOESM4_ESM.zip › EMM-2024-20280_Source data for Figure 2/Numerical data.xlsx]

## Sheet: Sheet1
C						E				F						I
WT Saline	WT MMPP	ADPKD Saline	ADPKD MMPP			ADPKD Saline	ADPKD MMPP			WT Saline	WT MMPP	ADPKD Saline	ADPKD MMPP			Saline	MMPP
1.28972	1.06475	11.467	6.07589			60.397	12.6047			21.9956	23.2536	83.6724	26.8181			17.3108	8.13559
1.08563	1.18502	15.1768	5.09764			61.2993	33.3186			19.9505	20.479	143.745	33.9696			19.5096	12.7314
1.18628	1.07837	13.9511	6.53157			64.2242	38.6085			23.7821	19.1578	159.955	30.513			13.4207	2.6982
1.15025	1.07883	12.9805	6.47557			69.1234	24.6084			18.4972	18.4972	99.6675	52.5635			20.2343	6.24714
1.1335	1.2237	11.4313	1.82436			53.2855	7.56344			26.4245	21.0075	120.321	20.9158			22.6636	15.221
1.18311	1.17685	11.4203	5.834			61.0814	28.2832			23.5178	21.2827	130.324	38.1621			19.217	10.5072
1.09566	1.27574	16.0106	9.31513			45.9584	40.6303			22.0166	24.0577	149.094	49.5373			33.6516	8.97077
1.16497	1.06644	12.6841	2.74684			56.4423	10.7858			21.772	18.0433	102.745	36.4302			25.7055	7.95854
1.16136	1.04092	11.5697	4.2497			42.8894	30.2651			16.6348	27.6663	136.085	38.1292			14.6408	10.3612
