# Supplementary material for: Melanin-like nanoparticles slow cyst growth in ADPKD by dual inhibition of oxidative stress and CREB
Source: EMBO Mol Med. 2024 Nov 20;17(1):169–92. doi: 10.1038/s44321-024-00167-2 (PMC11730739; doi:10.1038/s44321-024-00167-2)
Supplement: Supplementary file 5 — Source data Fig. 3 [file 44321_2024_167_MOESM5_ESM.zip]

Archive with 24 entries (20 files):
- EMM-2024-20280_Source data for Figure 3/
- EMM-2024-20280_Source data for Figure 3/3A/
- EMM-2024-20280_Source data for Figure 3/3A/Genes in Cluster 1-6.xlsx
- EMM-2024-20280_Source data for Figure 3/3E/
- EMM-2024-20280_Source data for Figure 3/3E/ADPKD+MMPP  DAPI.tif
- EMM-2024-20280_Source data for Figure 3/3E/ADPKD+MMPP  DHE.tif
- EMM-2024-20280_Source data for Figure 3/3E/ADPKD+MMPP  Merge.tif
- EMM-2024-20280_Source data for Figure 3/3E/ADPKD+Saline  DAPI.tif
- EMM-2024-20280_Source data for Figure 3/3E/ADPKD+Saline  Merge.tif
- EMM-2024-20280_Source data for Figure 3/3E/ADPKD+Salnie  DHE.tif
- EMM-2024-20280_Source data for Figure 3/3E/WT+Saline  DAPI.tif
- EMM-2024-20280_Source data for Figure 3/3E/WT+Saline  DHE.tif
- EMM-2024-20280_Source data for Figure 3/3E/WT+Saline  Merge.tif
- EMM-2024-20280_Source data for Figure 3/3F/
- EMM-2024-20280_Source data for Figure 3/3F/ADPKD+MMPP  DAPI.tif
- EMM-2024-20280_Source data for Figure 3/3F/ADPKD+MMPP  DHE.tif
- EMM-2024-20280_Source data for Figure 3/3F/ADPKD+MMPP  Merge.tif
- EMM-2024-20280_Source data for Figure 3/3F/ADPKD+Saline  DAPI.tif
- EMM-2024-20280_Source data for Figure 3/3F/ADPKD+Saline  DHE.tif
- EMM-2024-20280_Source data for Figure 3/3F/ADPKD+Saline  Merge.tif
- EMM-2024-20280_Source data for Figure 3/3F/WT+Saline  DAPI.tif
- EMM-2024-20280_Source data for Figure 3/3F/WT+Saline  DHE.tif
- EMM-2024-20280_Source data for Figure 3/3F/WT+Saline  Merge.tif
- EMM-2024-20280_Source data for Figure 3/Numerical data.xlsx
