# Supplementary material for: Melanin-like nanoparticles slow cyst growth in ADPKD by dual inhibition of oxidative stress and CREB
Source: EMBO Mol Med. 2024 Nov 20;17(1):169–92. doi: 10.1038/s44321-024-00167-2 (PMC11730739; doi:10.1038/s44321-024-00167-2)
Supplement: Supplementary file 5 — Source data Fig. 3 [file 44321_2024_167_MOESM5_ESM.zip › EMM-2024-20280_Source data for Figure 3/3A/Genes in Cluster 1-6.xlsx]

## Sheet: Sheet1
Cluster 1	Cluster 2	Cluster 3	Cluster 4	Cluster 5	Cluster 6
Scml2	Gnai3	Scmh1	Tbx2	Cdc45	Cav2
Tbx4	Klf6	Wnt9a	Pih1d2	Apoh	Fer
Axin2	Ngfr	Scpep1	Dlat	Narf	Ccnd2
Gpr107	Wnt3	Itgb2	Btbd17	Cox5a	Slfn4
Nalcn	Xpo6	Hddc2	Scnn1g	Brat1	Tspan32
Trim25	Tfe3	Cdh1	Dbt	Gna12	Glra1
Dgke	Fgf23	Cdh4	Mcts1	Slc22a18	Mid2
Bcl6b	Drp2	Clec10a	Rem1	Itgb2l	Alox12
Trappc10	Lhx2	Comt	Ndufa9	Igsf5	Arvcf
Mkrn2	Mnt	Rtca	Egfl6	Sdhd	Tssk3
Grasp	Dazap2	Rnf17	Acvr1b	Clec2g	Cttnbp2
Hnrnpd	Fap	Tbrg4	Tom1l2	Gmpr	Pparg
Loxl3	Pdgfb	Tmprss2	Krit1	Tpd52l1	Raf1
Sult5a1	Zfp385a	Gabra2	Clcn4	Pemt	Acvrl1
Ddx3x	Itga5	Wdr77	Hoxb6	Ckmt1	Myo18a
Hoxa4	Adora3	C1d	Kat2b	Ccm2	Cryba1
Scn4a	Sox9	Sema4f	Rab5b	Wap	Icosl
Mapk7	Grm6	Aire	Spg7	Lck	Oprm1
Sec24b	Hk2	Rpl13	Rpa1	Galnt1	Slc5a5
Luzp1	Sez6	Chmp1a	Car4	Septin1	Kcnn3
Sema6b	Abhd15	Tubgcp3	Bcl11a	Gpa33	Txnrd3
Sp1	Serpinf1	Polr3d	Nsun5	Atp5pb	Fasl
Sync	Tcf7	Il12rb1	Vps9d1	Dynlt1c	Dlg3
Mef2d	Usp32	Mmp11	Zfp276	Gm2a	Top1mt
Stk38l	Zfp512b	Vpreb3	Ift20	Haao	Icam4
Hoxc13	Dnajc5	Oxa1l	Pcbp3	Cd52	Chtop
Hoxc11	Tpd52l2	Heatr6	Araf	Btn1a1	S100a4
Tcirg1	Fmr1	S100a6	Lman2l	Dnmt3l	Icam2
Rin2	Dbh	N4bp3	Mcm3ap	Pxmp4	Epn2
Lrp3	Hip1r	Rmnd5b	Ftcd	Gnb1l	Kctd10
Rac1	Gm38393	Nhp2	Dpp9	Smarcb1	Sebox
Nup214	Mmp14	C1ql4	Myg1	Hoxa10	Lgals9
Kcnh6	Ccl3	Cfp	Rarg	Slc7a7	Pcnt
Vwf	Ilf2	Timp1	Cnn1	Wfdc18	Ramp2
Kmt2a	S100a3	Uxt	Fbxo9	Snapin	Gabrg1
Supt6	Col6a1	Gmcl1	Sgca	B9d1	Ckb
Mov10	Cnnm3	Ocrl	Nrip2	Mfsd10	Itgb7
Braf	Mxd1	Calm1	Tulp3	Slc13a2	Efnb2
Rgs20	Gramd1a	Slc26a3	Acap1	Poldip2	Fndc5
Golga2	Col18a1	Uhrf1	Gstt3	Snrnp27	Snd1
Tgfb1	Npepps	Lsr	Ddt	Oas1c	Tbx21
Ccdc97	Tcf25	Rrp15	Smo	Oas1h	Meox1
Zfp40	Tubb6	Rnd2	Chordc1	Agpat3	Sost
Fkbp7	Dlx3	Acp5	Fbxo7	Hpn	Itga3
Hdgfl2	Ell2	Hars	Clpb	Pfdn5	Hoxc8
Med25	Jup	Smg5	Uba1	Srr	Hoxc6
Hbp1	Fkbp10	Tmem79	Fam50a	Vps50	Cldn15
Klf4	Ifrd1	Slc19a1	Emd	Zmat2	Septin7
Slc2a3	Brpf1	Pax9	Taco1	Ube2c	Ltbp1
Foxj2	Tat	Col1a1	Idh3g	Cct3	Vsig2
Ranbp2	Il16	Foxm1	Tmem25	Glmp	Esam
Grk5	Crnkl1	Tubb5	Acp2	Kpnb1	Sipa1l2
Plag1	Hoxd13	Tnk1	Nr1h3	Mrpl10	Pdzd4
Glg1	Trmt1	Ddx18	Metrn	Cyp51	Stat6
Ddx23	Ap4e1	Ubl3	Lmf1	Def8	Rmnd5a
Supt5	Srpk3	Akt1	Rec8	Irx2	Tead3
Cyp17a1	Bbc3	Folh1	Gmpr2	Itfg2	Ppard
Brd8	Mybpc3	Pwp1	Armc6	Gtf2h4	Daxx
Mast2	Celf2	Capns1	Slc25a42	Klhl10	Irf9
Nfat5	Spi1	Zdhhc4	Nr2f6	Nom1	Snx9
Stat3	Rhoc	Aif1l	Prpf6	Ergic1	Slc9a3r2
Akt2	Peg3	Nacc1	Tsc2	Tcea3	Axl
Atn1	Ranbp3	Nfix	Rpl3l	Akr1b3	Akap8l
Cul3	Tiam1	Siae	Ikzf4	Gstt1	Prkd1
Psg17	Gtf2f1	Grik3	Shh	Marveld3	Baz1b
Arhgef40	Lcp2	Gria3	Pex6	Gramd3	Jag2
Pkn2	Ykt6	Npas1	Gnmt	Eef1e1	Adprh
Bcan	Grin2d	Pnck	Tmem143	Naglu	Tmem39a
Slc25a18	Flii	Ltbp2	Atg4d	Coasy	Adgre5
Nmrk2	Top3a	Ift46	Cd36	Tspan33	Kcnn1
Eif2ak4	Nab1	Spag5	Pnkp	Rtcb	Arrdc2
Nid1	Il17ra	Foxn1	Clptm1	Folr1	Stk11
Msh4	Map2k7	Unc119	Tomm40	Ugp2	Efna2
Insr	Relb	Ccne1	Prkar2b	Slc1a5	Lipe
Mef2c	Apoe	Hsf2bp	Ap1m1	Spa17	Abcf3
Eif4g2	Cdk12	Psmc3	Atp5d	Blvra	Dlgap1
Kit	Pafah1b2	Slc39a13	Ppp5c	Ssr4	Atp8b3
Pan2	Tbc1d8	Ddb2	Irf3	Bcap31	Grik5
Apc	Yju2	Vrk3	Bcl2l12	Fam98a	Cd79a
Ncoa2	Etv3	Smg9	Mpnd	Cd3g	Elavl3
Nr2c2	Ncstn	Ppm1j	Eif2b5	Trappc6a	Rab3b
Kctd20	Crhr2	Def6	Car11	Rab34	Dll3
Trpv1	Ess2	Zim1	Keap1	Sdf2	Paf1
Napa	Cp	Dbf4	Btbd2	Rapsn	Phyhip
Inpp5k	Has1	Bmp8b	Csnk1g2	Sf3a1	Impdh1
Crkl	Man1a	Use1	Fkbp11	Clgn	Dusp3
Eps8l1	Itpkc	Dyrk1b	Rabac1	Napsa	Fosb
Kmt2b	Nob1	Snrpd1	Bicd1	Paxip1	Crtc1
Crip2	Ppfia3	Tchp	Prodh	Ciao3	Rnf215
Pfdn2	Efnb3	Puf60	Ier3	Angptl4	Snrnp200
Ndor1	Mmd	Uck1	As3mt	Cd320	Brinp2
Ptbp1	Gstm3	Scin	Aven	Ipo4	Stat5a
Stimate	Cavin1	Pspn	Insig2	Tm9sf1	Map3k11
Qrich1	Col5a3	Dennd1c	Gcdh	Mdp1	Map3k20
Kif5b	Dnmt1	Epdr1	Rad23a	Dhrs1	Angptl2
Krt23	Ppan	Qtrt1	Calr	Tmem161a	Cacna1e
Dennd2c	Cacna1b	Plin4	Gys1	Borcs8	Kifc2
Mc5r	Trmt10a	Pla1a	Lin7b	Ndufa11	Gpx5
Tinf2	Eno2	Lamb1	Zfp81	Ocel1	Pde1c
Zmiz1	Hif3a	Ap2a2	Hlf	Ndufb2	Gab2
Hnrnph1	Spic	Bcam	Fam162a	Hltf	Psg19
Id3	Il11	Apoc2	Ssbp2	Rgs19	Arhgef18
Fhl2	Large1	Elf3	Fancl	Abhd3	Sgce
Fnbp4	Ralb	Cnot11	Gstm7	Mien1	Ghrhr
Ubc	Coro1c	Dgcr2	Dnaja3	Pdcd2l	Arid3b
Elk3	Pnpla6	Zfp959	Etv1	Clpp	Hdac9
Elavl2	Cd33	Sh3gl1	Gpx6	Alkbh7	Grap
Hipk1	Myo9b	Ebi3	Zfp324	Med6	Lbr
Gprc5b	Cd244a	Dvl3	Ctse	Cse1l	Nes
Gabpa	Eif2b2	Cyth2	Ndrg2	Naa20	Hapln2
Tmem184b	Pgf	Mob3a	Mcoln1	Prkra	Rrnad1
Ewsr1	Ccl24	Cacnb3	Etfb	Plekha3	Sgsh
Gnat2	Pou1f1	Ccdc65	Nkg7	Mrpl2	Slc2a9
Elk1	Crabp2	Pld3	Slbp	Mea1	Polr2a
Nav1	Dtx2	St8sia6	Aqp1	Kdelr1	Corin
6330409D20Rik	Rasa4	Rps11	Abca13	Ggct	G6pc2
Cdk9	Chd5	Cyp4f18	Mtfp1	Btbd6	Dnah2
Mrtfb	Sh2b2	Ddr1	Ulk2	Nudt14	Zfp287
Oit3	Pex5	Ercc1	Apba3	Chaf1a	Mprip
Bcr	Cd44	Homer3	Map2k1	Timmdc1	Cic
Fxyd5	Ccn4	Sec14l2	Hnrnpa2b1	Mcm2	Il27ra
Nxf2	Klf5	Kpna6	Ccdc130	Tpra1	Por
Slc3a2	Senp3	Kif20a	Jkamp	Timm44	Atp4a
Tex14	Cadm3	Nqo1	Spc25	Cdkn1b	Adcy9
Kansl3	Slc1a6	Bax	Letm1	Rab8a	Mrvi1
Rbm25	Fbxo11	Il7r	Fgfr4	Hmgn2	Zfp592
Cfap161	Hmox1	Cdip1	Txn2	Fam32a	Insrr
Brf1	Igf1r	Psap	Slc1a3	Stard3nl	Ctcf
Git1	Trim28	Ikbkg	Usp40	Sri	Agrp
Ccnt1	Ctr9	Pax2	Ndufs3	Edar	Cd247
Tjap1	Pcyt1a	Lpcat3	Tmod4	Sult2b1	Odr4
Ehf	Ampd3	Il12b	Tomm40l	Hck	Htra1
Mlkl	Rfx5	Clcn5	Nr1i3	Mrpl4	Clcnkb
Cdh23	Mmp8	Clcn3	Sh2d1a	Ap1m2	Hspb7
Etv5	Slc30a4	Ddx56	Pard6a	Abhd17a	Atp6v1b1
Pten	Tnfsf14	Col26a1	Pvalb	Prkcsh	Ggt5
Med16	Gata6	Clec11a	Gpr108	Fcgrt	Cbfa2t3
Clip3	Cnga2	Tax1bp1	Uqcc1	Nosip	Pgrmc1
Zfp385c	Trh	Stxbp2	Ctns	Pih1d1	Tek
Ankrd28	Pex1	Wwox	Shpk	Timm50	Nectin4
Rbsn	Otx1	Cnn2	Trap1	Med29	Actn3
Chrne	Ephb3	Ly9	Ankrd13d	Pex19	Defb2
Dll1	Prg4	Adgre1	Dhx34	Inmt	Slc4a1
Fhod1	Cdcp3	Rab23	Kptn	Slc25a1	Slc4a3
Dnajb9	Zbtb17	Dlst	Atp5g1	Dgcr6	Runx1t1
Ppp1cb	Mob1b	Dgkq	Cdkal1	Klc4	Hfe
Unkl	Atp6v1b2	Chmp2b	Ccdc159	Crot	Tcf23
Hnrnpl	Tmbim1	Mapk13	Eps15l1	Rps6ka1	Nphs1
Ager	Fbln1	Srpk1	Osgep	Ciao1	Aplp1
Hivep2	Adamts4	Hdgf	Susd2	Taf6l	P4htm
Arnt	Epha2	Thop1	Ggt1	Coq8b	Cnp
Gata3	Sfmbt1	Matk	Gcat	Farsa	Sulf2
Serac1	Cdt1	Pias4	C330007P06Rik	Dnase2a	Hspa1l
Tab2	Gtf2h1	Hspb1	Zdhhc24	Syce2	Msh5
Ppil4	Usp19	Syt5	Slc34a3	Ruvbl2	Atp1a2
Wnt11	D130043K22Rik	Mri1	Prkag3	Tfam	Casq1
Lonrf3	Zfp184	Cstb	Pknox1	Rpl8	Lrrc8a
H3f3b	Vwa7	Wdr1	Tspan31	Gstm5	Cav1
Tox4	Atp1a4	Ndrg1	Tmco6	Hmox2	Tcap
Sulf1	Stx1a	Ripk4	Ezh1	Cwc15	Arid1a
Rbpjl	Zfp775	Ufd1	Eif1b	Wars2	Ttc9b
Nbr1	Pcdha11	Casp14	Ddah2	Phb2	Cers4
Cyth1	Ppp2r1a	Crbn	Mrpl49	Ptpn6	Scrn3
Med24	Dio2	Mcm5	Fance	Emg1	Tle1
Taok1	Twist2	Ddx39	Hapln4	Atp6v1f	Sertad1
Tnnc2	Zfp655	Fcer2a	Dus3l	Utp20	Herpud2
Timp2	Crlf1	Ube2m	Homer1	9330159F19Rik	Rbfox1
Zc3h18	Phox2a	Psmd4	Rad51c	Sst	Man1a2
Zfp334	Phax	Mthfd2	Ccdc124	Tmed4	Hdac5
Slc12a4	1700109H08Rik	Bcas2	0610009B22Rik	Bid	Cabp7
Jph2	Relt	Ranbp1	Ift43	Ppp1cc	Prr29
Cyth3	Carhsp1	Psmb4	Hmgcll1	Dnajb11	Trpm5
Cyb5r3	Pou2f2	Metap1	Abhd8	Tbccd1	Syn2
Med13l	Nfib	Rsl1d1	Clstn3	Mettl17	Fpgs
Mafk	Cldn13	Reep5	Adam21	Pcp2	Taf7l
Med1	Cd163	Tuft1	Acyp1	Chn2	Pou6f1
Mfng	Slc1a7	Rcn1	Dynll1	Polr2e	Nuak2
Gdf9	Tbx1	Upk3bl	Nf2	Rab11a	Cilk1
Il12rb2	Fam163b	Clint1	Zmat5	Plod3	Cox4i2
Smurf2	Ascl2	Fam131c	Gstt4	Ap1s1	Kif19a
Vezf1	Pttg1ip	Fblim1	Dqx1	Pax3	Hyal2
Kansl1	Ube2g2	Epor	Kcnq1	Prcc	Hyal1
Kdm6b	Apobec3	Zbtb32	Srp14	Sgta	Cacna2d2
Appbp2	Ubp1	Rps9	Sardh	Tmem242	Rassf1
Ncor1	Vps4b	Rnf114	Tfcp2	Zp3	Nxf1
1700001P01Rik	Stx5a	Neurl1a	Sdhb	Fxyd4	2610507B11Rik
Sparc	Myt1	Nsmf	Snap47	Prkacb	Eya4
Sp2	Plcd1	Pdk1	Tusc2	Slc1a2	Ebf3
Dync1h1	Kdelr3	Itih3	Nprl2	4930550C14Rik	Gm266
Slc35g3	Tbrg1	Cryba2	Rnf112	Man2b1	Dazl
Sfrp5	Adam19	Atp7b	AI597479	Wdr83	Psen2
Fndc8	Pabpc4	Rundc3a	Optc	Prdx2	Tnfrsf22
P4ha2	Med15	Snai3	Rdm1	Shbg	Grid2ip
Sart3	Crybg2	Cdc42	Gosr1	Plekha8	Exoc3l2
Slfn3	Tex22	Cyp27b1	Mettl16	Prlr	Dhdh
Plod1	Ptprs	Cdk4	Acaa1b	Ubqln1	Zfp790
Scn1b	Zfp651	B4galnt1	Vac14	Il5ra	Fsd1
Lhx9	Card14	Mettl1	Vipr2	Msh6	Evi5l
Ppp1r12c	Ehmt2	Saal1	Zfp296	Mlxipl	Bnip2
Trip10	Thap8	Hap1	Dmrtc2	Tbl2	Scarf2
Rcn3	Tmem87b	P3h4	Fuz	Bud23	Steap4
Sema6a	Piezo1	Ctnnb1	Brms1l	Pafah1b3	Zfp715
Vip	Ankrd52	Chrd	Mplkip	Prkaca	Adgrl1
Stxbp5	Pkd2l2	Psmd2	Phox2b	Asf1b	Amotl1
Nr2e1	Wdfy2	Syngr3	Ttll5	Myl10	4933405L10Rik
Utrn	Csf1	Vars	2200002J24Rik	Dnajb1	Iglon5
Mical1	Strip1	Clic1	Gfod2	Kbtbd4	Snx31
Grm1	Kif1a	Pole	Ndufs2	Celf1	St3gal1
Rev3l	Alx3	Scube2	Cad	Cyp2a5	Tmem259
Traf3ip2	Stc1	Mark3	Lypd8	Cabp5	Klhl3
Tnfaip3	Adamts13	M6pr	Pea15a	Snx6	Anapc1
Ptprk	Actn1	Tgfbr1	Ly6g6e	Apoa2	Mertk
Ppp1r12a	Nolc1	Khsrp	Prdm15	Cs	Map3k4
Arid5b	Cnksr3	Cct4	Rnf168	Tfap4	Camta1
Epb41l2	Mtmr1	Cpt1c	Tvp23b	Sqor	Hoxa2
Mtfr2	Abca1	Rhoa	Dnajc7	Bloc1s6	Plekhg4
Cdk17	Sash1	Ctsd	Pam16	Ergic3	Slc9a5
Usp44	Cybb	Ift22	Blk	Spo11	Tppp3
Fgd6	Xk	Mid1ip1	Mrps25	Nr2c1	Yes1
Tmcc3	Pcolce2	Fgfrl1	Dguok	Smpd4	Gata2
Cep83	Lama5	Fbxw9	Slc25a11	Itgae	Rabl6
Nuak1	Capza2	Spib	Cmc2	P2rx5	Clic3
Tcp11l2	Prpf3	Snrpb2	Ceacam16	Dnase1	Lrrk1
Cry1	Eps8	Arpc5	Fam120b	Naa60	Aldh1a3
Sirt1	Sqstm1	Rnf151	Sirt2	1700037C18Rik	Casd1
Sar1a	Adss	Mgst1	Ubl4a	Tpr	Gdi1
Pald1	Cacna1d	Rps15a	Endog	Sra1	Gadd45b
Vsir	Lbp	Derl3	Atf6b	Snf8	Slamf1
Lrig3	Stard13	Ccl8	Rnf5	Tbcb	Dennd6b
Cand1	Utp25	Lnpk	Srf	Prss16	Egfl8
Tbk1	Hsd11b1	Rarres2	Hspa8	Rhox6	Notch4
Tbc1d15	Kcnq2	Trpm2	Setdb1	Tep1	Prrt1
Peli1	E2f3	Lpo	Anxa9	Ttc5	Lpl
Meis1	Ppfibp1	Met	Vps45	Aamp	Zfp318
Best3	Cd274	Tnpo1	Surf1	Arpc2	Gata5
Frs2	Il19	Rnmt	Gnrh1	Upk1a	Arnt2
Cpm	Mapkapk2	Tor2a	Prpsap1	Tmem147	Plekho1
E2f7	Il10	Vav2	Gtf2ird2	Tfpt	Anp32e
Cabin1	Nup50	Tex15	H2-M3	Crip1	Tnr
Ap3d1	Scube1	Ppp2cb	Slc25a5	Mpl	Nfe2l2
Jsrp1	Slpi	Kcnd1	Pacsin2	Elovl1	Rxra
Wdr82	Sdc4	Kdsr	Kctd2	Med8	Stk32c
Pofut2	Rnd3	Epn3	Matn4	Cdc20	Fli1
Adarb1	Brca1	Spire2	Vps53	Srm	Tubb1
Stk10	Gast	Prox1	Acot8	Rbm14	Atp1b4
Rel	Gsdma	Raver1	Nlk	Bbs1	Eef1a2
Cpeb4	Mpp2	Spaca7	Igfbp4	Mvd	Col20a1
Fgf22	Vtn	Apol7a	Tns4	Cyba	Pls3
Acsl6	Stac2	Lmbr1	Tha1	Itih1	Wt1
Mgat1	Arl5b	Cars	Ghdc	Ihh	Cr1l
Flt4	Psmd11	Phlda2	Zswim1	Aprt	Cd46
Phykpl	Rarb	Wnt2	Pitpna	Slc5a6	Cd34
Clk4	Cd40	Mcoln2	Mlx	Pola1	Lnx2
Smtn	Pgs1	Odc1	Sgk2	Gmnn	Phf21b
Npc1l1	Trp53tg5	Sugp1	Baiap2l2	Acot13	Cmah
Aebp1	Dhx58	Pinlyp	Stard3	Tph2	Plcg1
Rps6kb1	Rab5a	Snapc2	Ikzf3	Ttc25	Cntnap1
Acaca	B4galt5	Wnt8a	Wfdc15b	Sod2	Exosc10
Efcab10	Ptgis	Rpl15	Ywhab	Stambp	Cd300lg
Rock2	Ddx27	Tmem167	Anxa6	Slc44a4	Plxdc1
Fam49a	Cyth4	Kif11	Cep95	Abhd16a	C1qtnf1
Pum2	Pmp22	Tnpo3	Srsf1	Neu1	Top2b
Fam20a	Zcchc10	Tmem190	Mrm1	Lsm2	Suz12
Itsn2	Septin8	Slc41a1	Gid4	Gatad1	Crlf3
Klf11	Dhx40	Igf2bp1	Akap1	Tssk4	Abr
Adcy3	Ypel2	B4galnt2	6330403K07Rik	Gtpbp3	Elmo2
Grhl1	Nol11	Bcas1	Slc13a3	Gabrb2	Wsb1
Kif3c	Wnt9b	Aldh1a2	Chd3	Arpp19	Ttpal
Pxdn	Cwc25	Trnt1	Pip4k2b	Bcl2l1	Rhbdl3
Itgb3	G3bp1	Mcemp1	Slc2a4	Ankrd26	Ada
Map3k3	Glra4	Chp1	Acadvl	Aldh16a1	Serinc3
Ddx42	Mmp7	Trpv4	Cog1	Hnrnpa0	Slc12a5
Nf1	Ndel1	Cacybp	Pex12	Prrg2	Pltp
Ddx5	Alox12e	Glis2	Slc25a35	Rplp1	Spata25
Helz	Alox15	Bicc1	Smyd4	Fzd3	Myo1c
Grin2c	Heatr9	Ube2z	Fdxr	1700008O03Rik	Crk
Pafah1b1	Ccl4	Tsg101	Mb	Ap2s1	Hspb9
Fbf1	Natd1	Chfr	Slc22a5	4930432K21Rik	Ppp2r5c
Ube2o	Map2k3	Ankrd53	Hars2	Emc10	Gdap1l1
Aanat	Ccl9	Tbp	Mdh2	Prpf31	Tomm34
Rhbdf2	Rnf145	Elmo3	Atp6v1e1	Rdh13	Ksr1
Mxra7	Chtf18	E2f4	Atp6v0a1	Nutf2	Cuedc1
Rabep1	Rps6kl1	Surf4	D8Ertd738e	Fut1	Abi3
Vmo1	Ahr	Naf1	Tlcd1	Rab25	Mapt
Cpd	Zfp687	Gorasp2	Rab4a	Ubqln4	Myo1b
Prpf8	Gdpd2	Ddx19a	Fmc1	Rps18	Kcnab3
Spag9	Ddx39b	Entpd2	Mrpl24	Rpl10	Ybx2
Tac4	Xab2	Npdc1	Krt10	Ncaph2	Phf23
Fbxl20	Arid3a	Ube2i	Rmnd1	Rala	Dnah11
Nr1d1	Pdk4	Tsr3	Fbxo5	Vdac3	Tbx3
Aloxe3	Ubxn6	Hmgb3	Mtrf1l	Vps72	Copz2
Gfap	Esr1	Cyp2j9	Hdac2	Bmp7	Cpsf4l
Sel1l	Adat2	Nipsnap3b	Trdn	Pdcl	Zbtb4
Nemf	Lama4	Slamf6	Trmt11	Ap1b1	Tnfsfm13
Pnn	Arfgef3	Golga7	Sec63	Bcl2l13	Fxr2
Ppp2r3c	Reep3	Cd48	Snx3	2610028H24Rik	Abca5
Nfkbia	Hsf2	Cd83	Cep57l1	Spatc1l	Myh11
Sptb	Rspo3	Ace2	Zbtb24	Slc16a12	Unc45b
Sav1	Nts	Cacfd1	Fam184a	Otog	Otop3
Nin	Lrriq1	Itga2	Gopc	Cbx5	Irf1
Bdkrb2	Ccdc59	Steap2	Qrsl1	G0s2	Arrb1
Prkch	Lama2	Psma2	Rtn4ip1	Dmap1	Tm4sf5
Srsf5	Zwint	Mrpl32	Vta1	Pla2g12b	Hoxb1
Wdr37	Dcn	Cers2	Smpdl3a	Mcu	Nars2
Nrde2	Epyc	Med22	Pkib	Tex11	Atp6ap1
Rps6ka5	Atp2b1	Adamtsl4	Mgat4c	Rps25	Dnase1l1
Trip11	Uhrf1bp1l	Fcrls	Septin10	Taz	Isyna1
Unc79	Hbs1l	Fam184b	Cabcoco1	Aldh3a2	Styxl1
Tshz3	Apaf1	Ncapg	Actr6	Zmynd10	Hsd17b1
Vsx2	Arg1	Lta4h	Poc1b	Tmem115	Aoc3
Gpatch2l	Ccn2	Amdhd1	Cep290	Ifrd2	Ffar3
Tnfaip2	Hal	Dstn	Cfap54	Slc38a3	Ptger1
Eif5	Mybpc1	Macroh2a1	Pah	Slc47a1	Arhgef25
Klc1	Ccar1	Fcgr1	Herc4	Pifo	Akt3
Mak	Ddx21	Il17rb	Pbld2	Tnfrsf13b	Gle1
Nedd9	Tacr2	Lrrc27	Tysnd1	Tmem86a	Lyst
Hivep1	Sgpl1	Celsr1	Slc16a7	Ifi35	Slc35e1
Nup153	Dnajb12	Syt14	Apc2	Nedd8	Ccdc170
Dek	Plek	Ctsz	Gamt	Mrpl52	Rgs17
Pxdc1	Egfr	Sertad4	Ndufs7	Faf1	Hey2
Ptch1	Rab1a	Dyrk3	Mdm1	Tsacc	Katna1
Hnrnpk	Adora2a	Lamp2	Vps13d	Pigyl	Plagl1
Tppp	Snrpd3	Foxred2	Hcfc2	Fads1	Fyn
Ahrr	Mdm2	Eif3d	Nfyb	Asz1	Reps1
Erap1	Osbpl8	Ttll12	Ppm1m	Gabra1	Nmbr
Cast	Irak3	Bik	Papolg	Apip	Serinc1
Hapln1	4930404N11Rik	Srsf6	Ahsa2	Pdhx	Lims1
Col4a3bp	Col6a2	Tmprss6	Xpo1	Slc5a1	Dusp6
Jmy	Txnrd1	Kctd5	Asb3	Akt1s1	Kitl
Pde4d	D10Wsu102e	Etaa1	Mdh1	Adssl1	Sgk1
Plk2	Slc36a2	Il13ra1	Prss57	Thg1l	Ahi1
Hcn1	Fbxw11	Psmd3	Polrmt	Plin5	Pde7b
Slc4a7	Rhbdf1	Rpl19	Zfp354b	Cpb1	Il20ra
Atxn7	Ppp2ca	Nek8	Rufy1	Sptbn4	Ntn4
Il6st	Cnot6	Zfp207	Rnf130	Pgam1	Rfx4
Kat6b	Gfpt2	Atad5	Mrnip	Evi5	Btbd11
Nr1d2	Il13	Tnfaip1	Cdkn2aipnl	Gltp	Timp3
Ngly1	Pdlim4	Rab11fip4	Pttg1	4930579F01Rik	Hsp90b1
Nid2	Tnip1	Rhot1	Btg2	Dhdds	Dram1
Zswim8	Upp1	Pigt	Tcn2	Ubxn11	Hnrnph3
Camk2g	Slu7	Wfdc2	Guk1	Mogat1	Ddx50
Vcl	Nipal4	Etv4	Patz1	Nanog	Srgn
Bmp4	Hormad2	Dbndd2	Ogdh	Rpa3	Unc5b
Samd4	Igfbp3	Mmp9	Mtif2	Retn	Ddit4
Arhgef3	Rnf185	Slc12a7	Pnpt1	Rps5	Micu1
Bap1	Limk2	Ctsa	Pold2	Podnl1	Srgap1
Nisch	Zkscan17	Nkiras2	Pgam2	Enkd1	Avpr1a
Xpo4	Xbp1	Mybl2	Dbnl	Atp6v0d1	Vps54
Zdhhc20	Smg8	Cadps2	Dynll2	Fer1l4	Pcsk4
Atp8a2	Ggnbp2	Rac3	Ska2	Nelfb	Thap2
Spata13	Srebf1	Rrp7a	Tubd1	Tmem175	Lgr5
Zc3h13	1700086D15Rik	Ints2	Rnft1	Tango2	Ptprr
Wbp4	Twistnb	Erbb3	Fam114a2	Atraid	Ptprb
Cnmd	Matn3	Vmp1	Znhit3	Sh3bp5l	Kcnmb1
Dpysl2	Ntsr2	Stk4	Prpsap2	Atad1	Pwwp3a
Ppp2r2a	Nrcam	Zkscan6	Stxbp4	Timm23	Tcf3
Ebf2	Rgs9	Kpna2	Elac2	Tnfaip8l2	Grb10
Tnfrsf10b	Slc7a15	Mtmr4	Atxn7l1	Elof1	Wif1
Ednrb	Gna13	Adora2b	Lratd1	Rnf170	Dip2a
Mbnl2	Abca8b	Pcgf2	Smc6	Myl2	Glt8d2
Nipbl	Fkbp1b	Trim37	Rdh14	Dedd	Aldh1l2
Osmr	Cmpk2	Cldn7	Map2k6	Nit1	Lyrm7
Acin1	Rsad2	Mief2	Trappc12	Pax5	Il9r
Skor1	Cbll1	Dusp14	Dus4l	Tctex1d2	1700093K21Rik
Rai14	Ccl11	Ikzf1	Ace	Cluap1	Nsg2
Mtdh	Taf15	Mpdu1	Rffl	Zswim7	Sptbn1
Myo10	Cdc27	Cd68	Lig3	Pigl	Jade2
Rnf19a	Nle1	Acsl1	Slc9a3r1	Ndufa2	Kremen1
Ywhaz	Tlk2	Lsp1	Nup85	Cox6c	Nefh
Oxr1	Ftsj3	Avpi1	Slc25a19	Gip	Fam71b
Gm29394	Ern1	Pank3	Tmem94	Hps5	Tns3
Nptxr	Cacng1	Rars	Recql5	Rnf166	Castor1
Parvb	Cacng4	Wwc1	Tsen54	Srp19	Adcy1
Slc38a2	Sap30bp	Sult4a1	Exoc7	Klra17	Eif4enif1
Hdac7	Unk	Cxcl16	Galr2	Adam28	Ppp4r3b
Col2a1	Trim47	Ccl6	Wscd1	Tex261	Myl7
Litaf	Ankfy1	Ywhah	0610010K14Rik	Psmb1	Ankrd36
1810013L24Rik	Ube2g1	Dnah1	Blmh	Pdcd2	Ccdc117
4930562C15Rik	Cygb	Rab3d	Luc7l3	Nol3	Septin4
Crebbp	Pld2	Slc25a22	Cacnb1	4931428F04Rik	Galnt10
Atp13a3	Doc2b	Scrn1	Kat2a	Msh3	Myocd
Mapk12	Cacna1g	BC005537	Stat5b	Tmem208	Atp6v1c2
Acr	Lrrc59	H13	Ubtf	Surf2	Nampt
Snai2	Dlx4	Map1s	Nmt1	Tsen15	Nbas
Zbtb20	Dvl2	Dpep1	Scfd1	Efr3a	Tspan13
Usp7	Pik3r5	Nop9	Strn3	Trappc2l	Laptm4a
Crybg3	Usp43	Plscr3	Ap4s1	Acsf3	Snx13
Tmem30c	Myh3	Ubb	Trappc6b	Galns	Lpin1
Ccdc116	Krt12	Slc6a8	Zc3h14	C8g	Trib2
Spag6l	Krt36	Calr3	Ttc8	Ptgds	Prkar1a
Tnk2	Acly	Tmc4	Ahsa1	Edf1	Nt5c1b
Lrch3	Lsm12	Syne4	Vipas39	Fbxw5	Klhl29
Gsk3b	Ccdc43	Pcmt1	Adck1	Slc25a13	Rnf144a
Iqcb1	Adam11	Pex3	Mthfd1	Map2	Ncoa1
Ece2	Klhl28	Ltv1	Sgpp1	Lage3	Slc26a4
Senp2	Sec23a	Cd164	Pygl	Zdhhc12	Dnajc27
Btg3	Npas3	Rab32	Papola	Clpx	Efr3b
Usp25	Mbip	Slc16a10	Vrk1	Trabd	Pomc
Ahsg	Tomm20l	Prep	Pigh	Cltrn	Dnmt3a
App	Lrrc9	Perp	Pacs2	Gzmb	Tpo
Adamts1	Serpina3n	Hebp2	Tdp1	Ppt2	Mmp28
Dyrk1a	Ppm1a	Crybg1	Asb2	Fam163a	Gas2l2
Kpna1	Hif1a	Dcbld1	Ifi27l2b	Mocs2	Mrc2
Brwd1	Zfp36l1	Lin7a	Akr1c12	Nat9	Tmem132e
Donson	Susd6	Slc17a8	Acot2	Atp6v0e	Asic2
Son	Esyt2	Rhobtb1	Fam161b	Ttbk1	Tcam1
Ifnar2	Ccdc88c	Tmpo	Aldh6a1	Steap1	Pecam1
Synj1	Golga5	Psen1	Abcd4	Pdzd11	Polg2
Paxbp1	Npc2	Med23	Mlh3	Prune1	Cep112
Scaf4	Tgfb3	Map7	Esrrb	Aph1a	Rab37
Kansl2	Vash1	Moxd1	Wars	Cnih1	Gga3
Lmbr1l	Ccnk	Ifngr1	Hsp90aa1	Med28	Ncbp3
Fmnl3	Hhipl1	Socs2	Zfp839	Qdpr	Camkk1
Nckap5l	Traf3	Igf1	Cinp	Rxrg	P2rx1
Larp4	Cdc42bpb	Rufy2	Ryr2	Cd5l	Atp2a3
Dip2b	Xrcc3	Supv3l1	Zkscan3	Lcorl	Slc13a5
Cdkn1a	Gli3	Hkdc1	Gpld1	Bola1	Sec14l1
Lrrc71	Sfrp4	Fam241b	Nol8	Castor2	Nos2
Tulp2	Scgn	Npffr1	Fars2	Ncf1	Mink1
Synj2	Irf4	Elane	Gadd45g	1700016C15Rik	Slc6a4
Lnpep	Gcnt2	Rab21	Auh	Chdh	Nxn
Chd1	Ippk	Dock2	Sptlc1	Actr8	Ankrd40
Thbs2	Aspn	Actr2	Slc34a1	Fnta	Cdc34b
Ubr2	Ogn	Gabrp	Pcbd2	Mtrex	Snx11
Taf8	Serpinb9b	Yeats4	Txndc15	Tenm1	Asgr1
Gm20517	Ssr1	Cobl	Ptdss1	Camk1g	Dlg4
Pim1	Riok1	Rab36	Mterf3	Atp5e	Gucy2e
Sik1	Syk	Nav3	Uqcrb	Nelfcd	Per1
Lpin2	Msx2	Spata48	2210016F16Rik	Prelid3b	Vamp2
Smchd1	Pdlim7	Sf3a2	Agtpbp1	H2-M2	Myh10
Crim1	Catsper3	Llph	Sdha	Ube2a	Cfap52
Cebpz	Ddx46	Fzr1	Atg10	Ppdpf	Rcvrn
Man2a1	B4galt7	Appl2	Gtf2h2	Mpped2	Plcd3
Cyp1b1	Pitx1	Sumo3	Mccc2	Nkap	Gtf2a1
Vapa	Cxcl14	Pfkl	Ptcd2	Ndufa1	Tshr
Six2	Zfp729a	Stc2	Hexb	Plgrkt	Galc
Gtf2a1l	1700001L19Rik	Cdc34	Gfm2	Pdcd1lg2	Ptpn21
Mapk8ip3	Smad5	Erlec1	Polk	Gtf3a	Ralgapa1
Tpsab1	Cep72	Shc2	Ap3b1	Mtif3	Ngb
Spdef	Mctp1	Fstl3	Trappc13	Atxn10	Ppp2r5e
Armc12	Cd180	Hcn2	Nkiras1	Ift27	Esr2
Svil	Ocln	Slc22a4	Comtd1	Mrps18c	Akap5
Epc1	Kif2a	Sgcd	Thrb	Nt5c3b	Atl1
Sos1	Ercc8	Hspa4	Ppp3cb	Coa3	Rtn1
Pkdcc	Thbs4	Zfp354a	Ap3m1	Zpbp2	4930447C04Rik
Sap130	Serinc5	Mapk9	Peli2	Glod4	Mpp5
Syt4	Erbin	Rack1	Phf7	Dnttip1	Slc10a1
Mapre2	Cwc27	Itk	Oxnad1	Ppy	Pcnx
Wac	Kctd6	Havcr2	Parg	Traf4	Zmynd11
Rock1	Map3k1	Pes1	Glt8d1	Aldoc	Fbln5
Slc39a7	Ddx4	4921536K21Rik	Spryd7	Cacnb4	Otub2
Brd2	Dusp13	Myo1g	Eef1akmt1	Pipox	Dpf3
Psd2	Samd8	Rtn4	Micu2	Cdc6	Papln
Etf1	9230112D13Rik	Rps27a	Fgf9	Slc35c2	Numb
Bag6	Opn4	Polm	Cab39l	Hnf4g	Acot3
Prrc2a	Cdhr1	2810021J22Rik	Cdadc1	Birc5	Ylpm1
Wdr33	Anxa7	Prr11	Naa16	Afmid	Fos
Impact	Plau	Ppm1d	Mtrf1	Cox7c	Cyp46a1
Nr3c1	Mapk1ip1l	Llgl1	Sugt1	Retreg3	Yy1
H2-M5	Ktn1	Tom1l1	Adam7	Ift52	Slc25a29
Gabbr1	Anxa11	Sypl	Nkx3-1	Eya2	Exoc3l4
Pggt1b	Rnase4	Pik3cg	Rhobtb2	Hnf4a	Ppp1r13b
Rbm27	Eaf1	Sdc1	Dmtn	H2bc4	Kif26a
Cidea	Mettl6	Ubxn2a	Xpo7	Uchl5	Gng4
Spire1	Galnt15	Id2	Dok2	Glrx2	Mtr
Ptpn2	Ebpl	Rrm2	Rb1	Ro60	Amph
Cxxc1	Kpna3	Sntg2	Sucla2	Psmb6	Exoc2
Atp9b	Mapk8	Ddx52	Gpc5	Spag7	Edn1
Napg	Pspc1	Hnf1b	Gpr180	Pfn1	Cap2
Dctn4	Prkcd	Mettl2	Dnajc3	Gpx3	Kif13a
Rbm22	Dcp1a	Adap2	C9	Shroom1	Wrnip1
Tle4	Ska3	Psmd12	Mettl3	Kif3a	Ripk1
Zfand5	Amer2	Itgb4	Dad1	Derl2	Shc3
Cemip2	Mtmr6	Srp68	4931414P19Rik	C1qbp	Aopep
Atg2a	Lcp1	Llgl2	Slc7a8	Rpain	Fancc
Uhrf2	Nufip1	Med31	Fbxo4	1700125H20Rik	Ror2
Pola2	Rgcc	4933427D14Rik	Oxct1	Trpv2	Ercc6l2
Cst6	Chrna2	Pimreg	Drosha	Cenpv	Prxl2c
Pitpnm1	Adamdec1	Kif1c	6030458C11Rik	Ctdnep1	Nsd1
Cnih2	Hr	Coro6	Slc22a17	Elp5	F12
Lao1	Bmp1	Rflnb	Emc9	Gabarap	Fam193b
Kat5	Gfra2	Ywhae	Sdc2	2810408A11Rik	Rasa1
Scyl1	Med4	Abcc3	Dpys	Atox1	Arsk
Smc5	Fbxl3	Xylt2	Stk3	Mmp20	Irx4
Sf1	Acod1	Slc35b1	Emc2	Tada2a	Lpcat1
Smc3	Dct	Aurkb	Ebag9	Pnpo	Poc5
Ccnj	Nup155	Pfas	Klhl38	Cbx1	F2rl2
Smndc1	Gdnf	Ntn1	Wdyhv1	Cdk5rap3	Iqgap2
Trim8	C6	Stx8	Mtbp	Slc25a39	S100z
Pdcd11	Jph4	Krt19	Lrrc6	Aatf	Pde8b
Slk	Tgm1	Tmem101	Tef	Lhx1	Rab3c
Sfr1	Mcpt1	Higd1b	L3mbtl2	Atp5g3	Rasgrf2
Hdgfl3	Ankrd33b	Efcab15	Adsl	Zfyve27	Rgs7bp
Ppp1r27	Tars	Map3k14	Tab1	Rad51d	Ptprg
Tollip	Slc45a2	Gosr2	Syngr1	Mrpl58	Fam107a
Maged1	Brix1	Coch	Cacna1i	Mrpl45	Plpp1
Csnk1d	Trio	Mia2	Ribc2	Csf2	Dlg5
Ldb1	Retreg1	Spata7	Fam118a	Pelp1	Bmpr1a
Nfkb2	Pabpc1	Prorp	Upk3a	Med11	Ldb3
Arih1	Fzd6	Sptlc2	Sh3bp1	E2f2	Slmap
Tbl1x	Lrp12	Nova1	Ttll1	Slc35b4	Sh3bp5
Huwe1	Zfpm2	Rab15	Cyp2d26	Dalrd3	Asb14
Jph3	Cdh10	Trim9	Septin3	Fis1	Sema3g
Sp4	Matn2	Actr10	Xrcc6	Mfsd3	Gdf10
Rabgef1	Myc	Gsc	Aco2	Aldh3a1	Zmym2
Dgka	Fbxo32	Clmn	Vdr	Tmem160	Tdh
Esyt1	Atad2	Snapc1	Hoxc10	Rab5c	Lats2
Fscn2	Has2	Eif2s1	Ppp1r1a	Etnppl	4930578I06Rik
R3hdm2	Col14a1	Plek2	Trp63	Tmem129	Sap18
Agap2	Brd1	Rdh12	Srl	Psmc3ip	Hmbox1
Tubgcp2	Fam83f	Arg2	Zfp251	Grb7	Enox1
Ifitm5	Deptor	Galnt16	Rogdi	Noxo1	Akap11
Pnpla2	Csnk1e	Erh	Eef2kmt	Calm3	Stmn4
Muc2	Parvg	Smoc1	Gpt	Cops3	Pibf1
Pde8a	C1qtnf6	Mta1	Cyc1	Fkbp8	Klhl1
Atrip	Myh9	Gtpbp4	Pycrl	Gipc1	Pdlim2
Nmb	Adamts20	Cdca7l	Ly6c2	Cdc37	Sorbs3
Sdc3	Srebf2	Efcab11	Arc	Cd70	Fgf17
Tgm4	Pde1b	Psmc1	Cep97	Cops6	Itm2b
Itgb1	Tnfrsf17	Tc2n	Miox	Ap4m1	Spry2
Rb1cc1	Emp2	Atxn3	Tymp	Gyg	Rab2b
Pikfyve	Cldn1	Lgmn	Mapk8ip2	Mydgf	Pdzd2
Klf7	Zfp263	Pitrm1	Cd96	Cyb561	Zfr
Sf3b1	Mefv	Pfkp	Tagln3	Ccdc12	Npr3
Raph1	Lsg1	Ppp4r4	Atg3	L3hypdh	Carmil3
Clk1	Septin12	Net1	Slc35a5	Polr2i	Cpne6
Map4k4	Apod	Tubal3	Gtpbp8	Iyd	Adcy4
Rev1	Plec	Gdi2	Pdxdc1	Frk	Cma1
2010300C02Rik	Scrib	Dcaf4	Parn	Rwdd1	Zscan26
Stk17b	Gpihbp1	Tmed10	Ccdc191	Clvs2	Sema5a
Mgat4a	Mroh4	Evl	Hira	Hint3	Ank
Tmem131	Chkb	Fdft1	Gbe1	Lrp11	Rrm2b
Sema4c	Retnlg	Gpr132	Dgcr8	Mtres1	Slc25a32
Dst	B3gnt5	Gpr137b	Sdf2l1	Aig1	Khdrbs3
Zfp142	Naa50	Aoah	Ncbp2	Fuca2	Zfat
Fam135a	Drd3	Carmil1	B4galt4	Smpd2	Sybu
Trip12	Cldnd1	Tfap2a	Tfrc	Wasf1	Mtss1
Htr2b	Tbc1d23	Elovl2	Lmln	Gtf3c6	Zhx1
Ncl	Tmem45a	Cenpp	Hgd	Tube1	Asap1
Ppp1r7	Lrrc74b	Spin1	Abcc5	Popdc3	Zc3h7b
Lrrfip1	Dlg1	Nxnl2	Ccdc14	Asf1a	Dmc1
Hdac4	Senp5	Prpf4b	Hrg	Fabp7	Nell2
Relch	Fyttd1	Ly86	St6gal1	Echdc1	Slc38a4
Cdc73	Popdc2	Snrnp48	Atp5j	Ros1	Rpap3
Ptpn4	Maats1	Slc35b3	Vps26c	Slc6a15	Endou
Tnni1	Osbpl11	Sema4d	Slc15a2	Sim1	Rapgef3
Csrp1	Fstl1	Fbp2	Grik1	P4ha1	Hoxc5
Srgap2	Hcls1	Ctsl	Fam3b	Ube2d1	Shisa9
Atp2b4	Clcn2	Mxd3	Dop1b	Mrln	Txndc11
Tor1aip1	Slc49a4	Ddx41	Gart	Cdk1	Hes1
Glul	Samsn1	Slc28a3	Mis18a	Ikbip	Tmem44
Ncf2	Masp1	Golm1	Zfp641	Myb	Hsf1
Rgl1	Ets2	Nkd2	Prpf40b	Nedd1	Gsdmd
Ahctf1	Cd86	Pdcd6	Faim2	Enpp3	Rhpn1
Capn2	Chaf1b	Ccdc127	Aqp2	Stx7	Zbtb11
Ifi211	Ifngr2	Pcsk1	Asic1	Pex7	Ptk2
Uck2	Ifnar1	Srd5a1	Map3k12	Vnn3	Lmf2
Pou2f1	Krt75	Nsun2	Rttn	Snrpf	Shank3
Adcy10	Lalba	Med10	Ndufa5	Ndufa12	Yaf2
Sele	Wnt10b	Slc6a3	Fhl1	Nudt4	Alcam
Tex35	Smarcd1	Tert	Msrb2	Ascl1	Cblb
Axdnd1	Atf1	Vcan	Sympk	Washc3	Bbx
Ptpn14	Slc11a2	Zcchc9	Gzma	Sycp3	Cd200
Mark1	Krt6b	Marveld2	Nagpa	Slc5a8	Ccdc80
Fam107b	Igfbp6	Naip1	Tmem52	Mypn	Prkdc
Frmd4a	Mospd1	Smn1	Rpp14	Vps26a	Nde1
Vim	Gtf2ird1	Btf3	Cpn2	Aifm2	Boc
Potegl	Abcc1	Arhgef28	Acy1	Macroh2a2	Sidt1
Yme1l1	Slc38a1	Hmgcr	Frs3	Ppa1	Trmt2a
Odf2	Gps2	F2rl1	Creld2	Eif4ebp2	St3gal6
Fam129b	Il15ra	Crhbp	Twf2	Pcbd1	Ncam2
Stxbp1	Serping1	Dimt1	Slc17a9	Slc29a3	Aifm3
Cel	Scg5	Trim23	Slc22a3	Anapc16	Top3b
Dnm1	Cd4	Ppwd1	Adgrf4	Pno1	Fgd4
Nr4a2	Nfatc4	Rnf180	Mmut	Usp15	Arhgap31
Acvr1	Esx1	Parp8	Spats1	2310011J03Rik	Zfp148
Lamc3	Rab12	Mrps30	Aars2	Slc1a4	Itgb5
Abl1	Celsr3	Psmd6	Hsp90ab1	Uqcr11	Cyp2ab1
Zeb2	Prph	4930452B06Rik	Enpp5	Cnot2	Muc13
Stom	Smoc2	Pdhb	Enpp4	Ddc	Ropn1
Notch1	Mmp25	Oit1	Crip3	Csrp2	Mylk
Abca2	Pla2g7	BC067074	Cnpy3	Mknk2	Adcy5
Rbms1	Slc5a7	Glud1	Tfeb	Zpbp	Tra2b
Marchf7	Nfkbie	Sftpd	Mtch1	Phlda1	D16Ertd472e
Baz2b	Ptk7	Rtraf	Ccdc167	Timm13	Robo1
Itprid2	Foxp4	Ecd	Cmtr1	Tmbim4	Eif4a2
Slc43a3	Treml1	Txndc16	Cbs	Slc5a4b	Adamts5
Clp1	Brd4	Ero1l	Yipf4	Helb	Arl13b
Sp3	Abcg1	Psmc6	Ttc27	Prmt2	Pros1
Hipk3	Emilin2	Gm49342	Ndufaf7	Hmg20b	Ripply3
Sema6d	Xdh	Rnase10	Pja2	Ncln	Itsn1
Cops2	Strn	Arf4	Ralbp1	Glyctk	Adcy6
Eif3j1	Eif2ak2	Dnah12	Ndufv2	Slc36a1	Enah
Arhgap1	Hnrnpll	Hacl1	Cacna1h	Hint1	Dhh
Map1a	Themis3	Gpr65	Lrpprc	Pus10	Lima1
Cdan1	Prss41	Capn7	Atp6v0c	Pex13	Nr4a1
Ehd4	Prss21	Itih4	Srbd1	Cfap410	Amhr2
Slc23a2	Axin1	Ctsb	E4f1	Mpg	Npff
Pcna	Luc7l	Anxa8	Mcfd2	Nprl3	Sncg
Spred1	Rfx2	Tkt	Telo2	Tpgs1	Cxcl13
Bmp2	Acsbg3	Pinx1	Pot1b	Chac2	H2-M10.2
Usp50	Mtpap	Extl3	Tekt4	Madcam1	P3h3
Trpm7	Celf4	Cacna2d3	Tmem8	Wdpcp	Grm2
Ttl	Slc39a6	Esd	Bnip1	Ccng1	Guca2a
Nop56	Mib1	Cpb2	Cuta	Nudcd2	Gabrr2
1700020A23Rik	Zfp871	Slc25a30	Zfp523	Hmmr	Ache
Rrbp1	Tapbp	Gpalpp1	Nudt12	Cyfip2	Wfdc1
Xrn2	Col11a2	Epsti1	Thumpd2	Hnrnpab	Gnb3
Rbm38	Map3k2	Tnfsf11	Tpgs2	Canx	Pcbp4
Zdbf2	Iws1	Diaph3	Ccny	Rasgef1c	Sfi1
Ptpn1	Tnf	Scara5	Vps52	Ltc4s	Hes7
Car13	Riok3	Clu	Spata24	Rad50	Rps6ka2
Zbtb46	Npc1	Trim35	Sil1	Sar1b	Prkn
Mmp24	Zfp521	Nefm	Gfra3	Cdkl3	Agpat4
Rbm39	Gnl1	Entpd4b	Stard4	Ube2b	Pde10a
Fam83d	Cabyr	Bora	Ndfip1	Med7	Zscan10
Gnb4	Diaph1	Bin3	Atat1	Vdac1	Tbc1d5
Ncoa3	Tcerg1	Slc39a14	Dele1	Ascc2	Satb1
Fxr1	Dpysl3	Rbm26	Grp	Hus1	Slc29a1
Rab33b	Cplx4	Scel	Psmg2	Zfp607a	Tcte1
Tsc22d2	Gnal	Cln5	C330018D20Rik	Igfbp1	Vegfa
Ccnl1	Impa2	Fyb	Tcof1	Osbp2	Clic5
Shox2	Srfbp1	Dab2	Timm21	Arf5	Fbxl17
Prpf38b	Lox	Lrp10	Rtn3	2310033P09Rik	Prph2
Crtc2	Cep192	Rem2	Lipo3	Trim11	Pi16
Il6ra	Slc14a2	Haus4	Cdc37l1	Drg1	Glp1r
Chrnb2	Grpel2	Golph3	Vps51	Clhc1	Arhgap28
Adar	Nars	Efs	Tm7sf2	Cfap36	Akap8
Asic5	Prrc1	Ngdn	Slc25a45	Efemp1	Myom1
Rrh	Fbn2	Atp12a	Rps6kb2	Mrps24	Ehd3
Dnajb4	Cdx1	Cct5	Cdk2ap2	Supt4a	Prkd3
Rit1	Anxa1	Ctnnd2	Grk2	Btnl10	Birc6
Lmna	Zfp91	Dnah5	Klc2	Rnf187	Qpct
Pear1	Lpxn	Atp6v1c1	Slc29a2	Mrpl22	Srsf7
Cd1d1	Ms4a8a	Dcaf13	Pcx	Cnot8	Lhcgr
Dclk2	Ccdc86	Dcstamp	Cpt1a	Sap30l	Epas1
Fbxw7	Slc15a3	Eif3h	Peli3	Mfap3	Tmem204
Rprd2	Ddb1	Utp23	Mus81	Myo19	Sox8
Ecm1	Cdc42bpg	Shcbp1	Drap1	Shmt1	Dusp1
Bcar3	Ehd1	Osr2	Smarca2	Drg2	Phf1
Ptbp2	Ankrd22	Eif3e	Men1	Cox11	Ip6k3
Trp53inp1	Jak2	Washc5	Esrra	Lrrc72	Anks1
Pdlim5	Syvn1	Derl1	Dnajc4	Bzw2	Fkbp5
Casp8ap2	Il33	Sla	Stip1	Pctp	Clps
Rnf20	Tnks2	Fam49b	Lgals12	Pdia6	Cul2
Nr4a3	Tjp2	Wnt7b	Vti1a	Arsg	Bambi
Zfp37	Ighmbp2	Rangap1	Cyp2c55	Hs1bp3	Map3k8
Kif24	Eif1ad	Mief1	Arl3	Apob	Zeb1
Fam219a	Chka	Dscc1	Fundc1	Amz2	Map4k3
1700022I11Rik	Sf3b2	Enpp2	Anapc11	Adi1	Thada
Gba2	Rin1	Josd1	Pcyt2	Rnaseh1	Abcg8
Npr2	Ppp6r3	Tomm22	Sirt7	Pfn4	Adamts10
Spaar	Fosl1	Efcab6	Cenpx	Mboat2	Ring1
Usp24	Rela	Twf1	Cbr2	Bcap29	H2-Oa
Mier1	Ltbp3	Wbp2nl	Dus1l	Cenpo	Tap2
Pde4b	Spindoc	Pmm1	Rfng	Dld	Cdc23
Jak1	Tcf7l2	Nckap1l	Rab40b	Sh3yl1	Lims2
Cachd1	Cyp26a1	Mgrn1	Fn3k	Rab10	Dhx16
B4galt2	Rbp4	Plaat1	Cutc	Rasl10b	Spry4
Elavl4	Eif3a	Glyr1	Scd3	Efcab3	Pcdh12
Nfia	Pik3ap1	Sharpin	Sema4g	Cct6b	Arap3
Pum1	Lcor	Hgh1	Btrc	Rnf135	Ankhd1
Dyrk2	Slit1	Oplah	Poll	Psmc5	Slc4a9
Kcnq4	Maoa	Tsta3	Sufu	Nt5c	Ppp2r2b
Ermap	Msr1	Ly6h	Bbs4	Jpt1	Prelid3a
Srsf10	5430427O19Rik	Ly6g	Sacm1l	Sumo2	Sncaip
Plk3	Gsto2	Ly6e	Fyco1	Cluh	Setbp1
Ptpn12	Pnliprp2	Psca	Fam120c	Mif4gd	Mbd1
Spocd1	Bnc1	Arsa	Apex2	Galk1	Csnk1a1
A3galt2	Myadml2	Rabl2	Banp	Aspa	Il17b
Srrm1	Mms19	Cd200r1	Rdh5	Mrpl38	Slc12a2
Sfpq	Ubtd1	Mzt2	Smarcc2	Acox1	Tmx3
Syf2	Ankrd2	Tomm70a	Tepsin	Ten1	Camk2a
Ago3	Wdr45b	Tfg	Pde6g	Spns3	Pdgfrb
Map7d1	Pi4k2a	P2rx6	Atp5b	Tekt1	Gnaq
Map3k6	R3hcc1l	Serpind1	Myo1a	Txndc17	Ms4a1
Wasf2	Loxl4	Ypel1	Ttc4	Mfsd11	Rfk
Ppp1r8	Entpd7	Wdr53	Bsnd	Slc46a1	Pcsk5
Srsf4	Dnmbp	Snx4	Hdhd2	Eral1	Syt7
Xrcc2	Lbx1	Nr1i2	Pias2	Dhrs13	Tmc1
Hes3	Oga	Rabl3	St8sia5	Tmigd1	Fas
Nub1	Actr1a	Ap2m1	Atp5a1	Timm22	Majin
Vamp3	Pitx3	Dgkg	Paip1	Rph3al	Tnfrsf25
Ube4b	Limd1	Cxadr	Nnt	Nme2	Htr7
Casz1	Tsr2	Kng1	Sirt3	Spata20	Pcgf5
Kmt2e	Flnb	Adipoq	Sigirr	Hoxb9	Dpf2
Mthfr	Dnase1l3	Rfc4	Tmem80	Scrn2	Cabp4
Clcn6	Ptprj	Setd4	Cd151	Lrrc46	Aip
Dffb	Padi3	Runx1	Tspan4	Alox8	Pacs1
Acap3	Padi1	Cfap298	Chid1	Tmem107	Pip5k1b
Ski	Kdm5c	Wnt1	Chm	Ctc1	Dkk1
Cdk11b	Gpr143	Scn8a	Slc15a1	Adprm	Aldh3b1
Ccnl2	Itga7	Krt7	Cbx8	Top2a	Asah2
Mxra8	Mmp19	Krt18	Nat1	Eftud2	Apba1
Tas1r3	Baiap2	Soat2	Copg2	Ccdc103	Efemp2
Afap1	Il23a	Prr13	Mkln1	Dcakd	Lrp5
Rgs12	Tac2	Calcoco1	Ccdc51	Fkbp3	Kcnk7
Htt	Gli1	Nus1	Uqcrc1	Dtd2	Ehbp1l1
Nrbp1	Mbd6	Rgn	Mcrip2	Ston2	Map4k2
Dhx15	Caly	Akirin1	Rhbdl1	Dnaaf2	Kcnk4
Klf3	Adgra1	Noct	Jmjd8	Pole2	Plcb3
Pdgfra	Syce1	Denr	Prps2	Klhdc2	Fermt3
Clock	Bet1l	Ivns1abp	Mfsd8	L2hgdh	Rcor2
Tgfbr3	Ric8a	Vwa5a	Exosc7	Cdkl1	Hhex
Zfp326	Ifitm1	Epb42	Slco3a1	Polr2h	Plce1
Gbp9	Irf7	Serinc2	Pdia4	Psma6	Sorbs1
Aff1	Eps8l2	Kcnk5	Iscu	Gstz1	Add3
Slc10a6	Tktl2	Parp3	Xiap	Snw1	Efhc2
Hnrnpdl	Eif4a3	Ube2j2	Kbtbd3	Slirp	Taf5
Tfip11	Nptx1	Marchf5	Aasdhppt	Fut8	Dclre1a
Rfc5	Rptor	Gcm1	Lypla1	Tmx1	Afap1l2
Wsb2	Tma16	Poc1a	Adhfe1	Timm9	Gfra1
Cxcl1	Dach2	Clec4n	Sgk3	Serpina1f	Hspa12a
Shroom3	Klhl4	Agap3	Tfap2b	Dhrs7	Slc18a2
Ddx55	Bach1	Cdca3	Tmem14a	Glrx5	Gcgr
Ppef2	Usp16	Rhebl1	Tmem70	Mnat1	Lrrc45
Rsrc2	Pfkfb4	Tiam2	Creb1	Atp6v1d	Mob2
Scarb2	Col7a1	Igf2r	Ndufs1	Vti1b	Kazald1
Zcchc8	Tmem89	Tnfrsf12a	Ccdc150	Gm20498	Fgf8
B3gnt4	Gng13	Pkmyt1	Slc39a10	Dglucy	Kcnip2
Sfswap	Il6	Paqr4	Lancl1	Chga	Gbf1
P2rx7	Jade1	Flywch2	Rpe	Akr1c21	Parp6
Morn3	Itih5	Cenpq	Poglut2	Akr1c6	Maged2
Ncor2	Ccr1	Cdc5l	Ercc5	Akr1c13	Alas2
Ep400	Zfp282	Calcr	Unc50	Akr1c18	Tro
Ulk1	Cplx2	Trem2	Col19a1	Rgs6	Atp10a
Oasl2	Hk3	Tspo2	Ctdsp1	Coq6	Ube3a
Lfng	Smad7	Kif6	Pnkd	Entpd5	Sbds
Fscn1	Casp1	Cpne5	Cxcr2	Isca2	Gdf11
Rbm19	Gria4	Tff2	Ankzf1	Fcf1	Dnajc14
Pan3	Cwf19l2	Slc37a1	Tuba4a	Erg28	Cdh9
Flt1	Sntg1	Wdr4	Dnajb2	Angel1	Aatk
Ing3	Mybl1	Cryaa	Pde6d	Degs2	Nab2
Wasl	Rdh10	Wiz	Efhd1	Tecpr2	Ddit3
Nobox	Slco5a1	Clip4	Ngef	Amn	Avil
Calu	Adam23	Spast	Ndufa10	Zfyve21	Usp33
Doxl1	Nrp2	Twsg1	Rnpepl1	Atp5mpl	Msx3
Luc7l2	Mob4	Washc1	Septin2	Hecw1	Inpp5a
Zc3hav1	Cps1	Washc2	Iqca	Ggps1	Cox8b
Tgfa	Als2	Nrxn1	Ilkap	Trim27	Ifitm3
Prickle2	Cflar	Tedc2	Asb1	Slc17a1	Zfp711
Arhgap25	Col5a2	Dnase1l2	Htr4	Slc17a4	Phkg1
Rab43	Tex30	Rhoq	Gin1	Mrs2	Farp1
Isy1	Il1r1	Meiob	Pam	Tmem14c	Dock9
Foxp1	Il1r2	C3	Ccdc93	Tbc1d7	Tnrc6c
Prok2	Eif5b	Fam234a	Dars	Mcur1	Tmc6
Plxnd1	Ogfrl1	Plin3	Epb41l5	Tpmt	Rbfox3
Tmcc1	Plcd4	Snrpc	3110009E18Rik	Id4	Cbx2
Rad52	Fn1	Taf11	Fcamr	Barx1	Podxl
Kdm5a	Ptprn	Polr2d	Coq8a	Susd3	Tmem47
Dusp16	Stk11ip	Thoc1	Efcab2	Fam217a	Myo3a
Atf7ip	Atg4b	Esco1	Sdccag8	Eci3	A930017K11Rik
Bhlhe41	Ing5	Cdh2	Pycr2	Eci2	Fbxl16
Rassf8	Cln8	Ccdc178	Wdr64	Rpp40	D3Ertd751e
Cpne9	Tnfrsf11a	Dsc2	Fh1	Sfxn1	Crispld1
Vgll4	Lypd1	Sting1	Xcl1	Habp4	Taf3
Tnfrsf1a	Ccnt2	Dnajc18	Spata17	Drd1	4930412O13Rik
Tead4	Lct	Mzb1	Pacc1	Zfp346	Rassf3
Rtn2	Cfh	C2	Atf3	Cdk20	Nrp1
Dmwd	Ptprc	Epb41l4a	Traf5	Lman2	Pard3
Nova2	Nr5a2	Tslp	Acbd7	Prelid1	Prkar1b
U2af2	Pfkfb2	Bin1	Suv39h2	Caml	Stag2
Crtc3	Gpr37l1	Myo7b	Meig1	Slc25a48	Unc5a
Unc45a	Elk4	Aif1	Dusp12	Zfp369	Uimc1
Mef2a	Nfasc	Lta	Phyh	Fastkd3	Casp12
Ryr1	Chit1	Atp6v1g2	Vamp4	Adcy2	Alkbh8
Nfkbib	Syt2	Psors1c2	Dars2	Cetn3	Rp1
Hapln3	Klhl12	Rmc1	Dnajc1	Lect2	Sox17
Smg1	Adipor1	Aqp4	Golga1	Ccnh	Eya1
Pik3c2a	Xpr1	Lama3	Kif5c	Gkap1	4933402D24Rik
Tbx6	Stx6	Hdac3	Mindy3	Naa35	Rftn2
Nfatc2ip	Mr1	Trim26	Acbd5	Dapk1	Coq10b
Pgm2l1	Rgs16	Dcp2	Pdss1	Slc6a19	Icos
Il4ra	Lamc1	Ik	Slc2a8	Trip13	Ica1l
Myo7a	Acbd3	Ap3s1	Med27	Lrrc14b	Cdk15
Arhgap17	Desi2	Lvrn	Ttf1	Rhobtb3	Trak2
Trat1	Trp53bp2	Hbegf	Ddx31	Spata9	Chst10
Stx1b	Cnih3	Yipf5	Spaca9	Glrx	Inpp1
Rnf40	Copa	Rab27b	Upp2	Slf1	Stat1
9130019O22Rik	Vangl2	Mbd2	Crat	Ndufs6	Tmeff2
Nucb1	Tada1	Smad4	Grb14	Mrpl36	Inpp4a
Tial1	Tbx19	Pmaip1	Strbp	Clptm1l	Rhbdd1
Bag3	Blzf1	Ppic	Inpp5e	Slc6a18	Cyp27a1
Cdr2	Selp	Ldlrad4	Mamdc4	Xrcc4	Ppm1f
Dnhd1	Scyl3	Me2	Nmi	Acot12	Igfbp5
Hpx	Prrx1	Smad2	Ly75	Slc30a5	Speg
Zranb1	Abl2	Gm16286	Il1f5	Rad17	Des
Mmp21	Eprs	Txnl1	Hnmt	Serf1	Sp100
Stim1	Nmt2	Lmnb1	Nup35	Cartpt	4933407L21Rik
Usp9x	Dclre1c	Megf10	Dusp19	Ankra2	Epha4
Cask	Atf6	Rps14	Slc25a12	Aggf1	Alppl2
Swap70	Uap1	Cd74	Ube2e3	Scamp1	Serpine2
Tub	Ddr2	Csf1r	Cwc22	Elovl7	Agxt
Mcf2	Myoc	Hmgxb3	P2rx3	Depdc1b	Inpp5d
Gpkow	Tnfsf4	Psat1	Fastkd1	Mtx3	Klhl30
Msn	Stam	Incenp	Hoxd8	Zfyve16	Tmem163
Atrx	4921504E06Rik	Fth1	Elp4	Dhfr	Rgs2
Hmgn5	Nek6	Cd5	Fbxo3	Nln	Sctr
Gla	Pfkfb3	Ms4a7	Gatm	Cenpk	Steap3
Glt28d2	Zbtb43	Ms4a6b	Slc12a1	Srek1ip1	Nek7
Lrch2	Barhl1	Ms4a4d	Adal	Emb	Atp6v1g3
Rps6ka3	Tsc1	Ms4a6d	Tubgcp4	Fgf10	Cd55
Flna	Gfi1b	Ms4a2	Mkks	Fezf2	Cacna1s
Zrsr2	Gtf3c5	Fam111a	Lrrc57	Acox2	Tnnt2
Atp2b3	Ralgds	Gna14	Zfp106	Gpx8	Rassf5
Vegfd	Col5a1	Trpm6	Vps39	Ndufs4	Pik3c2b
Irak1	Fibcd1	Prpf19	4930402H24Rik	Fst	Myog
Mecp2	BC005624	Pga5	Ppp1r14d	Vdac2	Cdc42bpa
1700029H14Rik	Hspa5	Fen1	Spef1	Ube2e1	Tmem63a
Rasa3	Gapvd1	Atl3	Ivd	Oxsm	Opn3
Ggn	Phf19	Otub1	Tmem230	Prxl2a	Spta1
Col4a1	Traf1	Stambpl1	Tmco5	Nudt13	Cfap45
Col4a2	Rab14	Rcl1	Ndufaf5	Dnajc9	Sell
Rab20	Gsn	Cdca5	Zc3h8	Mss51	Astn1
Arhgef7	Ttll11	Rpp30	Idh3b	ccdc198	Nphs2
Tnks	Lhx6	Ankrd1	Mgme1	Slc35f4	Ush2a
Dkk4	Ifih1	Mlana	Kat14	Tmem254b	Slc30a10
Kat6a	Pmpca	Frmd8	Rbbp9	Ppif	Cr2
Adam9	Gpsm1	Pold4	Dtd1	Rnase6	Ppp2r5a
Tenm3	1700019N19Rik	Papss2	Gzf1	Btd	Tatdn3
Star	Fcna	Tesmin	Cst12	Dph3	Plxna2
Ednra	Ccdc183	Gal	Cst3	Ogdhl	Optn
Sh3rf1	Anapc2	Ovol1	Acss1	Spcs1	Ccdc3
Cbln1	Fam166a	Vldlr	Rbck1	Nek4	Rgs5
Nkd1	Psd4	Slc1a1	Pdrg1	Rnaseh2b	Fmo3
Smad1	Il1f8	Fam89b	Kif3b	Gucy1b2	Nsun6
Smarca5	Frzb	Rps6ka4	Snta1	Ptpn20	Mrc1
Mmp2	Prg2	Mark2	Stx16	Gata4	Trdmt1
Cngb1	Slc43a1	Shoc2	Phactr3	Cryl1	Tnn
Cfap20	Itgav	Fam45a	Car3	Mrpl57	Rsu1
Tpm4	Chrna1	Noc3l	Dok5	Ints9	Ptf1a
Map1lc3b	Kif18a	Tctn3	Chrna4	Mipep	Pip4k2a
Gse1	Lin7c	Tm9sf3	Zgpat	Wnt5a	Bmi1
Mast3	Traf6	Mxi1	Pcmtd2	Lrrc63	Mllt10
Mbtps1	Pax6	Nt5c2	Itch	Erich6b	Itga8
Comp	Prrg4	Gsto1	Armc1	Tsc22d1	Prkcq
Cdh5	Api5	Casp7	Map1lc3a	Dnajc15	Abi2
Has3	Fbn1	Tdrd1	Ndrg3	Tdrd3	Pkn3
Mtmr2	Fgf7	Vwa2	Ctnnbl1	Olfm4	St6galnac6
Med17	Syt13	Ablim1	Zfp639	Elp3	Eng
Bcar1	Duoxa2	Trub1	Lrrc34	Pbk	Ak1
Ccsap	Creb3l1	Btbd1	Lrriq4	Esco2	Slc25a25
Birc3	Patl2	Bhlhe22	Sec62	Ccdc25	Kcnj3
Crtam	Atg13	P4hb	Mccc1	Ephx2	Olfm1
Ets1	Snap25	Arhgdia	Acad9	Bnip3l	Acvr1c
Robo4	Jag1	Alyref	Trpc3	Nefl	Miga2
Mcam	Haus2	Pycr1	Supt20	Pebp4	Sh3glb2
Icam5	Itpka	Fasn	Gfm1	Ppp3cc	Dab2ip
Ldlr	Rtf1	Slc16a3	Ppm1l	Fam160b2	Rbm18
Sltm	Adam33	Sectm1a	Tm4sf4	Sftpc	Slc4a10
Tcf12	Smox	Hoga1	Sike1	Rcbtb2	Egfl7
Rora	Adra1d	Got1	Vangl1	Uchl3	Neb
Phip	Rassf2	Abcc2	Clcc1	Rnf219	Dapl1
Lca5	Gpcpd1	Sfxn3	Ints3	Tgds	Itga4
Usp28	Rasgrp1	Hexa	Pmvk	Cldn10	Zfp385b
Clk3	Gabpb1	Lztfl1	Lef1	Ttc33	Cers6
Cgas	Bcl2l11	Fgd1	Pdgfc	Ajuba	Tfpi
Rasgrf1	Fbln7	Gnl3l	Pitx2	Psmb5	Slc12a6
Adamts7	Polr1b	Pfkfb1	Ptgfr	Pabpn1	Eif3m
Dapk2	Slc20a1	Polr3a	Zbtb7b	Sub1	Ttc17
Pias1	Il1a	Sat1	Sh2d2a	Dhrs4	Ext2
Xrn1	Pdyn	Acot9	Lrba	Dcaf11	Meis2
Syncrip	Tgm3	Prdx4	Fmo5	Fitm1	Tspan18
Tgfbr2	Cpxm1	Rps24	Acp6	Psme1	Chst1
Ptgs2	Vps16	Padi4	Nudt17	Cideb	Terb2
Trib1	Lpin3	Cdk2	Pex11b	Ripk3	Frmd5
Csrnp1	Polr3f	Pmel	Tars2	Sdr39u1	Hao1
Trak1	Cd93	Rps26	Rwdd3	Cmbl	Ubr1
Rbm5	Napb	Rnf41	Snx27	Ropn1l	Tyro3
Amigo3	Sdcbp2	Dctn2	Oaz3	Amacr	Oxt
Ip6k1	Mylk2	Pip4k2c	Rap1gds1	Rad1	Ptpra
Cdhr4	Dnmt3b	Rnf165	Tspan5	Nadk2	Atrn
Uba7	Mapre1	Pstpip2	Wls	Laptm4b	Chac1
Eml4	Fam209	Clns1a	Spata1	Grhl2	Dll4
Atxn2l	Rab22a	Zfp511	Ctbs	Baalc	Chgb
Chsy1	Fabp9	Adam8	Col24a1	Angpt1	Hdc
Lmo2	Chmp4c	Dpysl4	Nbn	Rad21	Mall
Resf1	Nfatc2	Urah	Cpne3	Rida	Tgm6
Abtb2	Sall4	Psmd13	Rmdn1	Pop1	Pcsk2
Bmp8a	Zfp64	Drd4	Tmem68	Eny2	Snph
Heyl	Car1	Fgf14	Ubxn2b	Sqle	Fam110a
Gng11	Ntsr1	6030468B19Rik	Nsmaf	Ndufb9	Angpt4
Zswim6	Nkain4	Gaa	Coq3	Tbc1d31	Ccm2l
Lrig2	Arfgap1	Cpeb1	Ndufaf4	Slc22a22	Necab3
Foxj3	Oprl1	Zfp202	Slc35a1	Mrpl13	E2f1
Gm7879	Dnajc5b	Cct8	Erp44	Adcy8	Pkia
Micall1	Procr	Shisa5	Invs	Ppara	Stmn2
Lmo7	Aar2	Arhgef9	Hsdl2	Gtse1	Pag1
Gas7	Tbl1xr1	Cnksr2	Smim27	Trmu	Gnas
Arid2	Sla2	Alox5	Dnaja1	Rbx1	Edn3
Szt2	Rprd1b	Wdr24	Aptx	Xpnpep3	Fabp12
Ttll4	Skil	Hspa4l	Fktn	St13	Srms
Tnxb	Ocstamp	Plk4	Chmp5	Slc25a17	Helz2
Clasp2	Tnik	Clec3b	Aqp3	Dnal4	Stmn3
Ctdspl2	Adad1	Zdhhc3	Unc13b	Cby1	Raly
Specc1l	Slc7a11	St8sia2	Sit1	Samm50	Ggt7
Lpar6	Stoml3	Hgs	Itgb3bp	Ndufa6	Samhd1
Casp4	Postn	Rpl14	Atg4c	Smdt1	Ralgapb
Znrf1	Dhx36	Homer2	Osbpl9	Naga	Slc2a10
Clec18a	Bche	Sec61a2	Tm2d1	Desi1	Pex5l
Cep350	Dclk1	Fam20c	Eqtn	Polr3h	Mecom
Qsox1	Wwtr1	Pdgfa	Caap1	Nubp1	Pld1
1300017J02Rik	4930579G24Rik	Get4	Pramef12	Ciita	1810062G17Rik
Foxn3	Ssr3	Thoc3	Cpt2	Bcl6	Trpc4
Rbm4b	Ptx3	Faf2	Czib	Il1rap	Mbnl1
Mapkbp1	Wnt2b	Tspan17	Tmem59	Anks3	P2ry1
Usp36	Olfml3	Myo5b	Tceanc2	Nudt16l1	Il12a
Mga	Nras	Msc	Cyb5rl	Fgf12	Smad9
Tnks1bp1	Ngf	Paqr8	Ppcs	Ercc4	Nbea
Rnf225	Reg4	Gsta3	Ndufs5	Adck5	Tm4sf1
Slc66a2	Notch2	Tram1	Ppt1	Maf1	Mme
Cpsf1	Sec22b	Pth2r	Hmgcl	Dgat1	Vmn2r1
Phka1	Ampd2	Mdh1b	Eif2b3	Bop1	Serpini1
Ccdc174	Kcnc4	Eef1b2	Mutyh	Mroh1	Tshb
Ptgdr2	Ddx20	Maip1	Ccdc163	Fbxl6	Tspan2
Sik3	Crct1	Slc40a1	Mmachc	Slc52a2	Casq2
Ino80	Sprr2j-ps	Wdr75	Mknk1	Gpaa1	Tbx15
Tspoap1	Rab13	Sgo2a	Atpaf1	Grina	Hmgcs2
Lrrc58	Nup210l	Col3a1	Cyp4b1	Naprt	1700013F07Rik
Slc25a37	Tpm3	Ecrg4	Cfap57	Ly6f	Npr1
Setd5	Efna1	Khdrbs2	Pink1	Ly6i	Slc27a3
Med13	Vcam1	Ptp4a1	Zcchc17	Gm9747	Slc50a1
Ccdc15	Col11a1	Slc9a4	Ccdc28b	Lynx1	Ndst4
Cbl	Tlr2	Il18rap	Stpg1	Lypd2	Ndst3
Tulp4	Ints12	Il1rl1	Trim63	Slurp1	Prss12
Spata6	Glrb	Il18r1	Mrps15	Kif21a	Cyp2u1
Parp14	Alpk1	Npas2	Taf12	Zcrb1	Sfrp2
Slc24a1	Thbs3	Gls	Utp11	Nectin3	Gucy1b1
Six4	Gba	Zap70	Arhgef19	Gcsam	Tdo2
Rasd2	Arhgef2	Imp4	Espn	Mcm4	Ctso
Diaph2	Ctsk	Prim2	Tmub1	Ube2v2	Egf
Mad2l1bp	Myoz2	Agfg1	Fastk	Fopnl	Enpep
Gjc1	Pip5k1a	Sphkap	Abcb8	Mpv17l	Dkk2
Hdx	Them5	Wnt10a	Pex14	Ntan1	Kcnq5
Hid1	Eif4e	Rnf25	Angptl7	Rrn3	Efna3
Ppp1r18	Nfkb1	Cnot9	Fbxo44	Bfar	Adam15
Mon2	Uox	Slc11a1	Orc5	Qtrt2	Ash1l
Tut4	Rpf1	Itm2c	Wrap73	Mrpl40	Ntrk1
Gpatch8	Bcl10	2810459M11Rik	Tprgl	Pmm2	Chd1l
Tiparp	Ccn1	Psmd1	Arhgef16	Arl6	Pias3
Dbn1	Ccne2	Ptma	Pex10	Riox2	Polr3gl
Prr7	Gem	Nppc	Adgra3	Cpox	Ppp3ca
Dgkh	Sdcbp	Ecel1	Trmt44	Cmss1	Adgrl2
Mast4	Clca1	Eif4e2	Lrpap1	Klhl22	Asph
Tet3	Spaca1	Capn10	Nelfa	Nit2	Calb1
Cactin	Gbp3	Gpr35	Stk32b	Adgrg7	Mmp16
Cog3	Ube2j1	Bok	Rab28	Slc7a4	Atp6v0d2
Pip5k1c	C9orf72	Pdcd1	Eif2b4	Thap7	Faxc
Cebpa	Col15a1	Atg16l1	Ociad1	Lztr1	Rngtt
Htr2a	Tex10	Mlph	Slc10a4	Snap29	Epha7
Zbtb7a	Ambp	Serpinb8	Slc30a9	Ppil2	Ppp3r2
Tbr1	Tnc	Actr3	Cenpc1	Meltf	Tmod1
Secisbp2l	Svep1	Slc35f5	Pigg	Pak2	Coro2a
Dcbld2	Ugcg	Gpr39	Brdt	Dnm1l	Brinp1
Ccdc186	Ptbp3	Ubxn4	Klhl8	Igsf11	Fmn2
Rfpl4	Snx30	Rgs1	Coq2	Yars2	Slc44a5
Rims4	B4galt1	Nifk	Prkg2	Umps	Astn2
Hectd1	Rad23b	Ddx59	Srrd	Ndufb4	Kdm4c
Tut7	Nol6	C4bp	Tesc	Gtf2e1	Ptprd
Amh	Ubap1	Tmem9	Alb	Stxbp5l	Mpdz
Vps13c	Creb3	Pigr	Afm	Eaf2	Tal2
Mid1	Glipr2	Il24	Nipsnap2	Pdia5	Tmem38b
Uvrag	Dab1	Arl8a	Diablo	Thpo	1110017D15Rik
Gm49322	Artn	Nucks1	Vps33a	Hspbap1	Cntfr
1810055G02Rik	Orc1	Slc45a3	Hpd	Ehhadh	Enho
Dennd1a	Gpx7	Cdk18	Fam168a	Tmem41a	Atp8b5
Npffr2	Tnfrsf1b	Lrrn2	Gpn3	Fetub	Tpm2
Pcdh17	Podn	Ppfia4	Anapc5	Mrpl39	Tln1
Ankrd11	Tnfrsf8	Lamc2	Pxmp2	Ildr1	Reck
L3mbtl1	Lrp8	Fam129a	Sirt4	Parp9	Gne
Prpf39	Col9a2	Rnf2	Gatc	Psmg1	Mllt3
Togaram1	Tfap2c	Kif26b	Acads	Pigp	Plpp3
Midn	Tmem269	Mixl1	Mrm2	Cbr3	Sgip1
Rsf1	Slc2a1	Ifi202b	Mmab	Clic6	St3gal3
Cbarp	Rragc	Tagln2	Rita1	Rcan1	Eps15
Sbno2	Mycl	Slamf9	Phf14	Atp5o	Calr4
Usp35	Eloa	Dusp27	Wasf3	Tmem50b	Hivep3
Prkx	Pnrc2	Mpzl1	Fam3c	Il10rb	P3h1
Grin3b	Ptch2	Dcaf6	Pot1a	Sod1	Macf1
Twist1	Toe1	Dpt	Bcl7b	4930415O20Rik	Epha8
Plppr3	Htr6	Sec16b	Fezf1	Tuba1b	Nasp
Lysmd3	Pla2g2f	Soat1	Rbm28	Tmbim6	Pik3r3
Ythdc1	Kif17	Smyd2	Pon3	Racgap1	Mob3c
Cerk	Hspg2	Cenpf	Exoc4	Gpd1	Tal1
Dennd5a	Gnat3	Kctd3	Tmem209	Cox14	Tas1r2
H2-Q4	Ptp4a2	Iars2	Cep41	Cers5	Vwa5b1
Pknox2	Rnf19b	Mtarc1	Tra2a	Cela1	Eif4g3
Fbxw2	Phc2	Nek2	Tmem213	Slc4a8	Alpl
Rusc2	Yars	Lpgat1	Fam131b	Pcdhgc4	Tinagl1
Fnip1	Maco1	Batf3	Gstk1	Csad	Hcrtr1
Adamtsl2	Zfp593	Irf6	Kel	Tarbp2	Hpca
Fmnl2	Cnksr1	Lamb3	Trpv6	Cep89	Tmem54
H1f2	Gpatch3	Fcgr2b	Agk	Slc10a2	Hdac1
Sh3bp4	Tmem222	Uhmk1	Pradc1	Rfc2	Zbtb8a
Edc4	Hgf	Mcm10	Kbtbd8	Prmt5	Tmem50a
Snapc4	Gnl2	Enkur	M1ap	Ldc1	Extl1
Rmdn2	Fam76a	Eef1aknmt	Pole4	Sult1c2	Tekt2
Arsi	Sema3a	Prdx6	Cnbp	Get1	Slc9a1
Tbcc	Smpdl3b	Cenpl	Klf15	Lrrc69	Sytl1
Siah2	Gmeb1	Rabgap1l	Aldh1l1	Psg29	Cd164l2
Elf1	Plekhm2	Plxdc2	Cops7a	Bsg	Rspo1
Megf11	Fbxo42	Lypd6b	Tuba8	Ccl25	Mtf1
Tbc1d24	Kcnab2	Mastl	Klrk1	Slc26a6	Inpp5b
Btg1	Tnfrsf9	Apbb1ip	Tmem52b	Bmp15	Ptpru
Eea1	Abcb1b	Ak8	Adipor2	Zfp605	Cdk14
Tmem255a	Klhl7	Lcn2	Ccdc77	Dtwd1	Tas1r1
Cnot1	Rbp7	Gpd2	Recql	Trip6	Zbtb48
Sh3tc1	Gabrd	Cytip	Ogg1	Tmem176a	Slc4a2
Fxyd7	Plch2	Tor1b	Creld1	Pisd	Nos3
Etl4	Gnb1	Tor1a	Itpr2	Tpi1	Slc25a33
Ago2	Tnfrsf4	Ntmt1	Med21	C1qtnf12	Mtor
Zcchc12	Bst1	Kynu	Ccdc91	Ccndbp1	Draxin
Ttll7	Ablim2	Psmd5	Ergic2	Ogfod2	Pank4
Tent4b	Pcdh7	Sec16a	Efcab12	Mrps23	Mib2
Topors	Rnf4	Entr1	Vamp1	Pigx	Mmp23
Dchs1	Nkx1-1	Card9	Akap3	Rsph3b	Sdf4
Zfp157	Crmp1	Camsap1	D6Wsu163e	Slc22a1	Cd38
4921524J17Rik	Zbtb49	Traf2	Fkbp4	Acat2	Nsg1
Pml	Dnajb6	Sapcd2	Ttyh1	Mpc1	Fosl2
Otud4	Plb1	Uap1l1	Zfp583	1700010I14Rik	Cwh43
Foxa2	4930548H24Rik	Grin1	Zfp108	Zfp54	Emilin1
Setd7	Slc30a3	Itgb6	Tdrd12	Phf10	Tbc1d1
Sik2	Pgm2	Arrdc1	Faap24	Zfp51	Fam114a1
Mycn	Fam166c	Zmynd19	Cers3	Hcfc1r1	Rfc1
Elf2	Pi4k2b	Pax8	Chrna7	Cldn6	Klb
Fam193a	D5Ertd579e	Il1rn	Hddc3	Slc25a27	Pds5a
Spry1	Tec	Galnt3	Idh2	Mep1a	Nsun7
Matr3	Uchl1	Nckap1	Rhcg	Tnfrsf21	Apbb2
Spred3	Chic2	Dnajc10	Yif1b	Crisp2	Gabra4
Clic4	Rest	Xirp2	Lrfn1	Efhb	Gabrb1
4932438A13Rik	Mtf2	Ssrp1	Ccdc90b	Mrpl14	Fip1l1
Bbs7	Ugt2a2	Med19	Tmem126b	Sgo1	Thegl
Mfsd2b	Sparcl1	Phospho2	Pde3b	Gtpbp2	Stap1
Hrh4	Gpat3	Zc3h15	Mylpf	Polh	Gfi1
Srrt	Antxr2	Atf2	Maz	Cyp39a1	Nos1
Kdm6a	Ereg	Itga6	Pagr1a	Rsph9	Cxcl15
Spon2	Cxcl3	Arl14ep	Rab6a	Mrps18a	2010109A12Rik
Icam1	Ccng2	Katnbl1	Mrpl48	Rrp36	Rilpl1
Ranbp10	Rchy1	Lpcat4	Sgf29	Guca1b	Pitpnm2
Tulp1	Rilpl2	Tcp11l1	Rabep2	Guca1a	Abcb9
Arid5a	Kntc1	Caprin1	Syt3	Bysl	Rimbp2
Azin1	Sdad1	Nat10	Chrdl2	Nfya	Stx2
Thoc2	Cxcl9	Elf5	Sh2b1	Stk38	Mmp17
Ubr5	Ajm1	Pamr1	Lat	Ppil1	Il31
Ppfia1	Wdr66	Cd82	Nsmce1	Fgd2	Aldh2
Rapgef6	Rhof	Slc28a2	Kdm8	Glo1	Golga3
Shank2	Anapc7	Pex16	Slc5a2	Tff3	P2rx2
Vash2	Kdm2b	Mapk8ip1	Cox6a2	Rsph1	Cabp1
Kcnh3	Dhx37	Wdr76	Tead2	Tmprss3	Uncx
Bclaf1	Anxa3	Hypk	Kat8	Ndufv3	Ints1
Vps13b	Pde6b	Ell3	Stx4a	Epb41l3	Mad1l1
Phc3	Ddx51	Lrp4	Bcat2	Myl12a	Rasal1
Inf2	Prkab1	Arfgap2	Nomo1	Cyp4f13	Dtx1
Tecta	Rab35	Pacsin3	Ptpn5	Ndc80	Glcci1
Mynn	Pxn	Spint1	Acadsb	Lbh	Usp12
Fam222b	Sppl3	Gfra4	Ndufab1	Galnt14	Rasl11a
Xkr8	Foxp2	Siglec1	Ears2	Dpy30	Tspan12
Ptger2	Tmem168	Rad51	Gga2	Slc30a6	Limk1
Sh2d4b	Wipi2	Rpusd2	Uqcrc2	Vit	Eln
Nufip2	Ddx54	Knstrn	Pdzd9	Pdpk1	Lmod2
Jmjd1c	Ankrd61	Prnd	Ilk	Prss30	Asb15
Stk35	Zkscan14	Fam98b	Trim30a	Prepl	Fscn3
Dusp8	Cdk8	Fermt1	Rexo5	Abca3	Gcc1
Rcor1	N4bp2l2	Sppl2a	Gp2	Slc3a1	Ephb4
Ssh2	C8b	Mal	Fam53b	Eci1	Gm20605
Ccr7	Wdr95	Nphp1	Umod	Mlst8	Mepce
Nsrp1	Medag	Il1b	Pdilt	Pigf	Dlx5
Zc3h7a	Tex26	Snx5	Ctbp2	Cript	Dync1i1
6430571L13Rik	Col1a2	Cstdc2	Uros	Msh2	Cald1
Rara	Wnt16	Slc52a3	Ndufb11	Hagh	Plxna4
Dhx38	Auts2	Tpx2	Rbm10	Spsb3	Fkbp9
Cramp1l	Hyal4	Rtf2	Fadd	Jpt2	Sspo
Phf2	Gigyf1	Tpd52	Nadsyn1	Ift140	Herc6
Kcnj9	Zkscan1	Rae1	Slc25a14	Nme4	Igf2bp3
Socs1	Avl9	Zbp1	Enox2	Mrpl28	Trim24
Smim3	4921507P07Rik	Fabp5	Cd40lg	Pdia2	Ptn
Camk4	Slc23a4	Snx16	Rbmx	Rgs11	Hoxa1
Prdm1	Stra8	Atp9a	Praf2	Kdm4b	Ccdc184
Ttc39b	Zyx	Mrgbp	Timm17b	Acsbg2	Add2
Mylip	Clcn1	Col9a3	Glod5	Uqcc2	Zfp638
Spag4	Hpgds	Eif6	Wdr13	Grm8	Gkn3
Prkab2	Adamts9	Epb41l1	Ebp	Mllt1	Gp9
Mical2	Lrig1	Dsn1	Ftsj1	Nudt3	Cntn3
Sobp	Tmf1	Src	Dynlt3	Pdzph1	Chl1
Usp38	Frmd4b	Ccn5	Vbp1	Tmem178	Xpc
Sema7a	Gm20696	Zmat3	Mtcp1	Cox7a2l	Slc6a6
Mlxip	Sec61a1	Pik3ca	Brcc3	Dync2li1	Grip2
Zfp384	Plxna1	Ttc14	Rab39b	Slc25a46	Itpr1
Camp	Tmem43	Nceh1	Fgf16	Elp2	Usp18
Rbm8a	Bhlhe40	Ect2	Cox7b	2700062C07Rik	Ret
Setd1b	Edem1	Dcun1d1	Magt1	Zfp397	Klrg1
Scaf1	Arl8b	Anxa5	Zmym3	Cyp4f14	Lrrc23
Mllt6	Mfap5	Spata5	Dmrtc1a	Myo1f	Rasgef1a
Dennd2a	Clec4e	Ufm1	Abcb7	Kifc5b	Klrb1f
Otud7b	Clec4d	Mfsd1	Ap1s2	Dtna	Clec2d
Jarid2	Zfp248	Schip1	Haus7	Pfdn6	Clec12b
C1s1	Olr1	Nmd3	Asb11	Wdr46	Clec1b
Cbfa2t2	Ddx47	Ccna1	Fam3a	Mep1b	Klrc1
Zfp280d	Emp1	Ppid	Plp1	Rnf138	Erc1
Ubn2	Wbp11	Eif2a	Zcchc18	Psmb8	Lrp6
BC028528	Art4	Gmps	Cul4a	Btnl2	Ptpro
Reep2	Mgp	Kcnab1	Gas6	Pfdn1	Plekha5
Nfe2l1	Rerg	Pdcd10	Leprotl1	Slc23a1	Slco1c1
Taf5l	Strap	Ptpn22	Dctn6	Hspa9	Slco1b2
Gmeb2	Slco1a4	Syt6	Smim19	Cyp21a1	Sspn
Wdr26	Golt1b	Ptgfrn	Polb	Nelfe	Lrmp
Kdm3b	Kcnj8	Gdap2	Sfrp1	Ercc3	Camk1
Ascc3	Abcc9	Stxbp3	Dctd	Proc	C2cd5
Sema6c	Rad18	Gpsm2	Wrn	Csnk2b	Atp2b2
Cnot4	Srgap3	Slc6a17	Gtf2e2	Apom	Tmtc1
Sde2	Mtmr14	S100a11	Rbpms	Ltb	Dennd5b
Rnf146	Far2	Gask1b	Klhl2	Mrpl27	Timp4
Man2a2	Slc6a1	Tmem144	Galnt7	Ttc39c	Mbd4
Pogz	Klrb1c	Lrrc39	Irf2	Mrps18b	Rho
Kat7	Klrb1a	Olfm3	Pdlim3	Rpp21	Pianp
Dido1	Clec2i	Rnpc3	Tlr3	Mal2	Tspan11
Asb17	Strn4	Trim2	Rbl2	Lars	Tspan9
Rreb1	Slc27a5	Mcub	1700011L22Rik	Spink1	Slc8a2
Zc3hc1	Pop4	Plrg1	Slc10a7	Dtwd2	Mark4
Camk1d	Zfp719	Pla2g12a	Itfg1	Hsd17b4	Ckm
Sart1	Rhpn2	Fga	Il15	Sec11c	Ppm1n
Runx2	Fam189a1	Npy2r	Txnl4b	Rax	Dmpk
Stim2	Mphosph10	Gar1	Dhodh	Afg3l2	Sbk2
Akna	Mtmr10	Gstcd	Bbs2	Snx24	Herc2
Ube2h	Blm	Aimp1	Slc12a3	Mapk4	Psd3
Ciz1	Furin	Fubp1	Nudt7	Sall3	Pcsk6
Metrnl	Iqgap1	Cks1b	Herpud1	Rbfa	Tjp1
Gpatch2	Sema4b	Khdc4	Coq9	Pde6a	Trpm1
Prrc2b	Mesp1	Iqgap3	Kifc3	Pcyox1l	Mesp2
Fndc3b	Ttc23	Rps3a1	Tmem38a	Fech	Plin1
Cdk5rap2	Psmd8	Sh3d19	Slc27a1	Nedd4l	Nr2f2
Minar1	Eed	Rnf115	Babam1	Slc27a6	Pgpep1l
Tex19.1	Xylt1	Polr3c	Klhl36	Isoc1	Synm
Fut11	Calcb	Bnipl	Dnaaf1	Cndp2	Sipa1l3
Prdm16	Mvp	Gclm	Pde4c	Cyb5a	Rasgrp4
Tnrc18	Klk10	F3	1700030J22Rik	Slc22a6	Fam98c
Dse	Ppme1	Tlcd4	Ciao2b	Asrgl1	Mfge8
Znfx1	Pold3	Celf3	Hsd11b2	Rab3il1	Acan
Stau1	Slco2b1	Riiad1	Cog8	Fads3	Art2b
Coro7	Eif3c	Mrpl9	Terf2	Fads2	Calca
Usp53	Thap12	Rorc	Cyb5b	Tmem138	Sez6l2
Fnbp1l	Dkk3	Dapp1	Mre11a	Tmem216	Fchsd2
Dnttip2	Itgam	Manba	Adat1	Sdhaf2	Dnajb13
Cplane1	Adm	Tacr3	Gabarapl2	Cd6	Sult1a1
Nhsl1	Fus	Lrrc7	Acad8	Ms4a4c	Cd19
Epg5	Cd37	Cdh17	Abcb10	Mrpl16	Zkscan2
Rapgef1	Cpxm2	Fam92a	2810004N23Rik	Osbp	Disp1
Pcif1	Rrp8	Tgs1	Egln1	Keg1	Parva
Rere	Art1	Rps20	Vps26b	Ostf1	Pak1
Eva1c	Denn2b	Odf2l	Snx19	Carnmt1	Rbbp6
Cited2	Trim66	Fhl5	Usp2	Zp1	Tgfb1i1
Urb1	Usp11	Clca3a2	Acat1	Tmem132a	Lyve1
Ptger4	Fgf15	Gbp2	Pou2af1	Aldh1a7	Rnf141
Zfp292	Fgf3	Map3k7	Bace1	Slc22a19	Prr14
Rsbn1l	Acte1	Akirin2	Cd3d	Naa40	Fgfr2
Stat2	Smarca1	Xpa	Ddx25	Lipk	Ate1
Baz2a	Elf4	Nans	Hyou1	Ppp2r5b	Fam24a
Rep15	Prickle3	Cavin4	Abcg4	Lipa	Chp2
Zmym5	Otud5	Zfp618	Tyk2	Ak3	Vwa3a
Cd209c	Eras	Tnfsf8	Pde4a	Gpha2	Cnga4
Ikzf5	Gata1	Txn1	Bcl2l10	Snx15	Cckbr
Zfp704	Rbm3	Ptgr1	Gnb5	Sac3d1	Chst15
Lrp1	Aff2	Bspry	Rab27a	Zfpl1	Trim21
Bach2	Itm2a	Pole3	Nedd4	Kif20b	D7Ertd443e
Hey1	Srpx2	Zdhhc21	Fam81a	Rad9a	Atp6ap2
Rbm48	Xkrx	Smu1	Anp32a	Gldc	BC051019
Skiv2l	Serpina7	Slc44a1	Ankk1	Mrpl21	Mrgprf
Bcor	Acsl4	Nfx1	Bckdhb	Coro1b	LTO1
Sec1	Phka2	Ubap2	Zw10	Banf1	Ano1
Trim41	Adgrg2	Dcaf12	Htr3a	Tmem134	Zfp300
Lrrd1	Taf1	Vcp	Dnaja4	Cabp2	Dock11
Akap9	Gabre	Tesk1	Imp3	Mbl2	Igsf1
5330417C22Rik	Gabra3	Snapc3	Man2c1	Acy3	Stk26
Dtx3	Hccs	Psip1	Fam219b	Gm49405	Arhgef6
Hipk4	Zfp275	Bnc2	Fbxo22	Rab1b	Syp
Zbtb38	Zfp92	Plin2	Csk	Doc2g	Magix
Ppp1r15a	Bgn	Rps6	Etfa	Yif1a	Gripap1
Usp45	Plxnb3	Hacd4	Stoml1	Cbwd1	Pqbp1
Arglu1	Tktl1	Slc35d1	Neo1	Rce1	Porcn
Bptf	Nxf7	Slc6a9	Mto1	Minpp1	F8
Chrm4	Morf4l2	Ttc39a	Impg1	Mrpl11	Heph
Btaf1	F10	Rnf11	Lrrc1	Ctsw	Stard8
Pogk	Adprhl1	Hook1	Plscr2	Fibp	Efnb1
Dhx33	Tpte	Plaa	Trip4	Rnaseh2c	Magee1
Aicda	Rab11fip1	Laptm5	Dpp8	Capn1	Sh3bgrl
Sh3pxd2b	Adrb3	Cc2d1b	Dis3l	Arl2	Tnmd
Il17rd	Cd209d	Pdpn	Tfdp2	Prdx5	Nox1
Cd53	Tnfsf13b	Ctps	Rwdd2a	Gpr137	Il13ra2
Cmtm5	Ankrd10	Ybx1	Snx14	Bad	Cdkl5
Spen	Tex29	Mycbp	Crtap	Vegfb	Rs1
Erf	Dusp4	Trit1	Armc8	Pdcd4	Nlgn3
Ino80d	Ank1	Cap1	Dhx30	Gpam	Il2rg
Rfx3	Fgfr1	Ephb2	Pth1r	Tectb	Itgb1bp2
Tet2	Pdgfrl	Fuca1	Ltf	Acsl5	Tsx
Iffo2	Slc7a2	Rnf220	Mlh1	Zdhhc6	Arhgap6
Ramp3	Casp3	Tspan1	Gorasp1	Cep55	Xlr4c
Tspyl2	N4bp1	Lurap1	Slc25a38	Prdx3	Bmx
Elmo1	Eif2ak3	Stil	Pccb	Hells	Abcd1
Zfp598	Cdh11	Cmpk1	Ryk	Aldh18a1	Pir
Smc1a	Orc6	Mrto4	Srprb	Dntt	Dusp9
Chd7	Rfx1	Capzb	Pik3r4	Xpnpep1	Opn1mw
Sox15	Gab1	Hp1bp3	Hemk1	Sfxn2	Plxna3
Cdk13	Hp	Sema3c	Mon1a	Pcgf6	Vsig1
Sntb2	Pmfbp1	Adgrb2	Apeh	Gk	Tsc22d3
Nkx6-2	Ist1	Azin2	Nckipsd	Col17a1	Mcf2l
Ccdc9	Ap1g1	Khdrbs1	Ip6k2	Habp2	Grk1
Dicer1	Phlpp2	Zfp362	Prkar2a	Nhlrc2	Myom2
Pik3r1	Irx3	Ncdn	Amt	3110040N11Rik	Angpt2
Arhgap32	Irx5	Gpn2	Usp4	Ints4	Thsd1
Serpina3g	Amfr	Csf3r	Nt5m	Aspscr1	Adgra2
Zfp281	Mt2	Cdca8	Crebl2	Arhgap19	Vegfc
Disp3	Mt1	Fgr	Prorsd1	Gps1	Dlc1
Hspb8	Ccl22	Yrdc	6820408C15Rik	Zdhhc16	Saraf
Nop53	Drc7	Sesn2	Mansc1	Cd7	Ikbkb
Camsap2	Jak3	Rcc1	Bet1	Ogfod3	Plat
Crx	Crispld2	Epb41	Slc10a3	Hps1	Ap3m2
Nppa	Necab2	Necap2	Cyp2c38	Cnnm1	Ido1
Ccdc74a	Cdh13	Padi2	Ank2	Cpn1	Plekha2
Ddx24	Mphosph6	Nol9	Abcc10	Cyp2c23	Kcnu1
Lrrc18	Mau2	Pgd	Rnft2	Erlin1	Pcm1
Fcho2	Lpar2	Errfi1	Nfyc	Chuk	Nr3c2
Amot	Atp13a1	H6pd	Sox10	Cwf19l1	Sorbs2
Btbd7	Bean1	Ctnnbip1	Calhm2	Scd2	Gm45753
Ubr7	Cmtm3	Lzic	Pygb	Ndufb8	Nek1
Gm20604	Gm45711	Fam126a	Senp1	Mrpl43	F11
Ppp2r2d	D230025D16Rik	Mad2l2	Apmap	Twnk	Mylk3
Enc1	Ctrl	Mfn2	Lss	Fbxl15	Ucp1
Tram2	Smpd3	Lrrc47	3830406C13Rik	Mfsd13a	Gnao1
Fam169a	Nip7	Dvl1	Gga1	Adpgk	St3gal2
Sytl3	Cep57	Prom1	Abhd10	Slc6a20b	Cntnap4
Ppp4r3a	Wwp2	5730480H06Rik	Ttf2	Zfhx4	Cx3cl1
Ipo9	Gpr83	Sorcs2	Trim45	Ribc1	Ccl17
Csgalnact2	Taf1d	Htra3	Shf	Hsd17b10	Mmp15
Inka1	Aars	Hgfac	Duox1	Abhd6	6430548M08Rik
Ssh1	Dbndd1	Ppp2r2c	Fbxl8	Car5a	Rab3a
Dzip1	Urb2	Snx17	Ipo13	Itgb8	Dctn1
Tent2	Capn9	Ppm1g	Agl	Mettl7b	Ces2g
Cmklr1	Sprtn	Krtcap3	Mcee	Cd63	Rrad
Cdrt4	Sesn3	Ociad2	Gtpbp6	Ormdl2	Car7
Lyn	Oaf	Spata18	Fan1	Pa2g4	Ces2e
Stab1	Ubash3b	Sgcb	Catsper2	Chmp6	Maml2
Ehbp1	Clmp	Mapre3	Cryzl2	Nabp2	Ctrb1
Setd1a	Cul5	Dpysl5	Apol6	Cnpy2	Cdh15
Pbrm1	Barx2	Sepsecs	Rfwd3	Faap100	Bmper
Specc1	Kirrel3	Slc35f6	Pank1	Mip	2310022B05Rik
Snx18	Tirap	Cenpa	Pik3c3	Prim1	Jam3
Gatad2b	Ppp2r1b	Zcchc4	Vps8	Shmt2	Aplp2
Atf4	Bud13	Slc34a2	Arhgap39	Katnal2	Trpc6
Ccno	Zpr1	Tbc1d14	Fcsk	Crisp3	Pdgfd
Zmym4	Tagln	Tada2b	Lrrc24	Atp23	Jhy
Hoxd1	Il10ra	Grpel1	Adra2a	Cd163l1	Nxpe2
Tfap2e	Arcn1	Ugdh	Vav3	Paox	Kcnj5
Elmsan1	Ddx6	Rhoh	Emx1	Echs1	Srpr
Sun2	Hinfp	Gnpda2	Lrrc14	Fuom	Rdx
Golga7b	Slc37a2	Paics	Asb13	Prap1	Tex12
Asxl1	Vps11	Polr2b	Atp6v1h	Cyp2e1	Apoa1
Nek10	Robo3	Ugt2b34	Tcea1	Odf3	Fez1
Thsd7b	Ilf3	Dr1	Engase	Ptdss2	Lysmd2
Sh2b3	Carm1	Sult1b1	Cdk10	Cdhr5	Tmod2
Safb2	Rnf111	Sult1d1	Ppargc1b	Hras	Kank2
Rgsl1	Anxa2	Cdc7	Map9	Lmntd2	Dock6
Hectd4	Itga11	Spp1	Gde1	Taldo1	Myo1e
Id1	Fem1b	Hsd17b11	Fancd2os	Pidd1	Gcnt3
Smg7	Glce	Plac8	Tesk2	Rplp2	Ice2
Gpr153	Elovl4	Cds1	Scaper	Tmem192	Sh3bgrl2
Trim72	Tent5a	Crybb1	Cd226	Apool	Ptpn9
Mamstr	Tmprss5	Tpst2	Rpap1	Crcp	Nr2e3
Klhl6	Tle3	Asphd2	Ccdc17	Asl	Rcn2
Ptgir	Acsbg1	Crybb3	Lyl1	Gusb	Tmem30a
Edem3	Crabp1	Dck	Poglut1	Sumf2	Hmg20a
Wdr63	Celf6	Cxcl5	Farp2	Tm9sf2	Nptn
Trpv3	1700017B05Rik	Ppbp	Ccs	Clybl	Gsta4
Disc1	Isl2	Pf4	Srsf2	Tk1	Elovl5
Simc1	Pstpip1	Areg	Mks1	Cant1	Mlip
Exoc3l	Cyp11a1	Tmed2	Exoc3	Map3k7cl	Plscr1
Pcdhb19	Col12a1	Cdkl2	Ccnd3	Phf6	Car12
Fbrsl1	Loxl1	Uso1	Chmp7	Hprt	Plod2
Olfr267	Hcn4	Naaa	Lsm3	Rps6ka6	Aph1b
2510009E07Rik	Gclc	Psmd9	Polq	Marchf8	Plscr4
Otud1	Usp3	Cct6a	Efcab14	Wdr73	Igdcc3
Zfp536	Csnk1g1	Brap	Traf3ip1	Sec11a	Lctl
Pcdhb12	Smad3	Arpc3	Iqsec1	Slc28a1	Atr
Zbtb37	U2surp	Atp2a2	Fam151b	Pigq	Atp1b3
Fam221b	Rasa2	Camkk2	Fbxo15	Rab40c	Nt5e
Ptpn11	Tbx18	Ankle2	Pja1	Mettl26	Zfp949
Ly6g5b	Eomes	Gpc2	Neurl1b	Rhot2	Cmtm7
Slc36a4	Clstn2	Cit	Dhrs11	Hadha	Zcwpw2
Olfr544	Dbr1	Tes	Polr3b	Tyms	Rbp2
Thrap3	Ngp	Snx8	Hmgxb4	Larp1b	Map4
Spata31d1d	Lrrfip2	Tmem106b	Zfp395	Ly96	Cspg5
Als2cl	Nktr	Radil	Zfyve9	Atp5c1	Nradd
Otos	Topbp1	Actb	Atp5h	Pgm1	Lrrc2
Rsbn1	Nphp3	Zfp12	2700049A03Rik	Slc25a10	Stac
Foxo1	Col6a4	Usp30	Mtrr	Dhtkd1	Arpp21
Il20rb	Bsn	Sds	Setmar	Nudt5	Myd88
Ctla2a	Srek1	Plbd2	Itga2b	Dnaaf5	Scn5a
Ubr3	Flcn	Iqcd	Ppp1r21	Higd2a	Ttc21a
Gpr4	Fhl3	Rpl6	G6pc3	Nop16	Hhatl
Shisa2	Pon2	Ccz1	Unc13a	Arl10	Vipr1
Tent5c	Malt1	Arpc1a	Celf5	4833439L19Rik	Amotl2
Tnfaip8l1	Nlrp3	Arpc1b	Nxnl1	Snca	Cep63
Rasip1	Trib3	Pdap1	Ttc21b	Ppp1r42	Ephb1
Tlr7	Mier3	Cpsf4	Acot11	Cops5	Slco2a1
Cnrip1	Snx33	Rnf6	Ano8	Stau2	Rab6b
Csrnp2	Slc8b1	Polr1d	Mdga2	Terf1	Bfsp2
E230025N22Rik	Mctp2	Tfpi2	Synrg	Il17a	Acpp
Gpr152	Gtf3c1	Hyal6	Parm1	Lactb2	Gnai2
Abca6	Pdxk	Cul1	Hrh2	Ube2w	Cpne4
Setd2	Alox12b	Agfg2	Dhx57	Idh1	Atp2c1
Ankrd50	Fanca	Cyp3a13	Zc4h2	Mettl21a	Cish
Cfap43	Igdcc4	Mcm7	Oma1	Fastkd2	Rbm6
Fzd5	Alpk2	Asns	Wnk4	Boll	Klhdc8b
Prrt3	P2ry2	Akr1b8	Wdr78	Hspd1	1700102P08Rik
Pcdhb7	Smap2	Irf5	Arhgap5	Ikzf2	Thsd7a
S1pr1	Ccdc85a	Gars	Nubpl	Acadl	Pygm
Magi1	Slc16a1	Adcyap1r1	Ints6	Kansl1l	Colgalt2
Kmt5b	Atg12	Nt5c3	Nkx6-1	Ctla4	1700025G04Rik
Sox3	Itgbl1	Tmem176b	Sppl2b	Cd28	Cd59a
Cirbp	Hspa13	Gpnmb	Spcs2	Carf	Kank1
Dpy19l4	Camkv	Npy	Pkig	Wdr12	Exd2
Med26	Fkbp1a	Gsdme	Adrb1	Nop58	Syde1
Zfp574	Trim33	Osbpl3	Nat14	Sumo1	Ablim3
Ush1g	Nfatc1	Nfe2l3	Abca17	Stradb	Inppl1
Ttll13	Npat	Mtpn	Haus8	Casp8	Pram1
Pqlc3	Rnf125	Tcaf2	Rcbtb1	Ndufb3	Ccdc88a
Tcf21	Atg9a	Casp2	Mbd3	Ppil3	D430042O09Rik
Whamm	Dis3	Ephb6	Tstd2	Nif3l1	Gpbp1
Hsf3	Tmed7	Mad2l1	Reep6	Orc2	Trpc1
Paip2b	AA467197	Prdm5	Cox18	Slc9a2	Pkd1
Ppp1r15b	Scaf11	Clec5a	Aldh1b1	Pdcl3	Arhgef17
Tmem229b	Lpp	Mkrn1	Trmt10b	Mrpl30	Acsl3
Adamts6	Fem1c	Gfpt1	Frmpd1	Mitd1	Rims3
Rprml	Ctdp1	Anxa4	Rubcn	Asnsd1	Cspg4
Olfr1444	Chst2	Wdr54	Aamdc	Osgepl1	Adgre4
Zfp62	Rtp4	Mrpl19	Zcchc7	Ormdl1	Odf4
Asphd1	Usp37	Copg1	Tnfsf9	Pms1	Rasgrp2
Zfp526	Cacul1	Hmces	Selenoo	Nabp1	5730522E02Rik
Fam43a	Antxr1	Uba3	Dym	Coa5	Olfr281
Zfp319	Trmt13	Gxylt2	Cd99l2	Cnga3	Mycbp2
Lrrc8e	Tagap	Abtb1	Tk2	Plekhb2	Asic4
Pkd1l1	Crlf2	Slc41a3	Ppp1r26	Ptpn18	Afap1l1
Tas2r143	Fam160b1	Nup210	Krt25	Tm4sf20	1700028P14Rik
Tifa	Fndc3a	Wnt7a	Polr3g	Mff	Resp18
Foxc2	Strc	Sumf1	Alg12	Sdhaf4	Pfkm
Fat4	Asprv1	Slc6a12	AI182371	Smap1	Clec1a
Rhoj	Arhgef5	Gdf3	Rnf126	B3gat2	Tbc1d4
Epm2aip1	Igf2bp2	Lag3	Bbs9	Nhej1	Card10
Riox1	Piwil2	Bms1	Cog5	Ccl20	Mgll
Gpr61	Ddx19b	Clec4a2	Acss3	Bcs1l	Tmprss7
Gpr1	Sf3b3	Gabarapl1	Fam122b	Vil1	Kbtbd12
Pramef8	Tmem131l	Ybx3	Sugp2	Xrcc5	BC016579
Atxn1	Tlr13	Etv6	Prr5	Tmem169	Tie1
Myct1	Lpcat2b	Bcl2l14	Slc9a3	Pecr	Mamdc2
Zbtb21	Fgb	Gprc5d	Frmd7	Atic	Ttc28
Pla2g4f	Lgals3bp	Plbd1	Acaa1a	Bard1	Gm9758
Spata2	Zfp267	Erp27	Tm6sf2	Zfand2b	Hsf4
Zfp654	Rbm34	Arhgdib	Pphln1	Abcb6	Ptprm
Khnyn	Trim36	Pik3c2g	Sostdc1	Glb1l	Galnt9
Ptgs1	Zbtb41	Aebp2	Ankmy2	Stk16	Dnm2
Gm973	Gria2	Kras	Ndufa13	Slc23a3	Plppr5
Abhd17b	Dnah17	Ttll3	Rif1	Dnpep	Trim69
Rexo1	Cct2	Cmas	Znrd1as	Obsl1	Palmd
Fam180a	Ccdc182	Caprin2	Pnpla8	Slc16a14	Trappc8
Arl4a	Myrfl	Atg7	Lrrk2	Cops7b	Rtp1
Tspyl1	Ypel4	Necap1	Macrod1	Farsb	Spg11
Mafa	Scn11a	Cd27	Ap5m1	Mrpl44	Syce1l
Frat2	Gas2l1	Ltbr	BC031181	Mterf4	Armcx2
Cdcp2	Loxl2	Scnn1a	Znrd1	Pask	Armcx1
Ppp1r2	Rasl10a	Cd9	Kidins220	Stk25	Cysltr2
Phf13	Vps18	Rad51ap1	Tmem260	Thap4	Cdc14a
Stx19	Rhov	Zik1	C530008M17Rik	Dtymk	Idi2
Gimap6	Golgb1	Ercc2	P2ry14	Spp2	Ttc7b
Gpr157	Plekhm1	Vasp	Ppp1r11	Rab17	Idua
Tnrc6b	Arhgap27	Gipr	Thap11	Scly	Rbfox2
Pcdhb16	Fam53c	Qpctl	Ermard	Acmsd	Fa2h
Marcksl1	Slc26a2	Pglyrp1	Lgi4	Mcm6	Caskin1
Gp5	Smc4	Rpl28	Fxyd1	Rgs18	Cplx1
4933428G20Rik	Ramp1	Nipa2	Upf3b	F13b	AW554918
Rbm15	Csta1	Zdhhc13	Chst12	Tsn	Stard9
Arid4a	AI661453	Siglece	Atp13a2	Tfcp2l1	Sfxn5
Entpd1	Barhl2	Kctd15	Man1b1	Dbi	Egr3
Col6a3	Cmip	Asb7	Tmem184a	Marco	Fkbpl
Muc6	Pkd1l2	Snrpa1	Rbm42	Cd55b	Recql4
Gng7	Zxdc	Vps33b	Oxsr1	Pkp1	Mtss2
Crebrf	Cops8	Ctsc	Cuedc2	Eif2d	Exoc6b
Sacs	Ifit1	Nox4	Igflr1	Ube2t	Npbwr1
Frmd6	Gbx2	Tyrobp	Mrpl41	Rab29	Dysf
Lhfp	Ice1	2200002D01Rik	Proser3	Rbbp5	B3galt2
F2r	Morc2a	Fbxo17	2410004B18Rik	Cyb5r1	Gm28042
Olfr1394	Tent4a	Psmc4	Prodh2	Lhx4	Kcnk10
Fam171b	Slc41a2	Zfp626	Aifm1	Tfb2m	Ston1
Zdhhc22	Myo5a	Aen	Map11	Parp1	Klf9
Morc2b	Chst11	Sytl2	Kifbp	Cox20	Gucy1a1
Lemd3	Prss55	Ccdc83	Trim17	Srp9	Jcad
Klhl11	Zyg11b	Sh3gl3	Tmem177	Nvl	Zfp446
Cep120	Zyg11a	Ddias	Anapc10	Rgs7	Cdkl4
Pkd1l3	Bmp2k	Nucb2	Taf6	Apcs	Coil
Slc25a47	Tmx4	Ipo5	Tfb1m	Dusp23	Rxfp1
Phf3	Mfrp	1110004F10Rik	Mmaa	Dcaf8	Pds5b
Cdk5r1	Dusp5	Kif22	Apbb1	Mpc2	Fgd5
Zfp710	Scn7a	Cdipt	Smpd1	Nme7	Galnt17
Acap2	Cpsf7	Ppp4c	Scd1	Atp1b1	4930590J08Rik
Lix1l	Nrip3	Gdpd3	Selenof	Ccdc181	Ctnnd1
Smcr8	Nup54	Nupr1	Ndufc1	F5	Ano7
Prokr1	Larp6	Lipt2	Dennd11	Kifap3	Golim4
Aff4	Plvap	Myh14	Zfp692	Ralgps2	Kctd7
Espnl	Cxcl10	Spns1	Dzank1	Esrrg	Tpst1
Spty2d1	Sidt2	Rps3	Gemin5	Bpnt1	Emid1
Cdc42ep1	Dhx8	Il21r	Bag4	Angel2	Irf2bpl
Fzd9	Rubcnl	Far1	Fam53a	Usf1	Nsf
Zfpm1	Vat1	Itgax	Paqr7	Olah	Ankmy1
Zfp644	Eef2	Dkkl1	Nudt22	Cfap126	Gpc1
Gpr55	Foxn2	Bcl7c	Letm2	Sephs1	Usp54
Omg	Igsf6	Fgf21	Rcor3	Hsd17b7	Gm884
Gpr3	Epgn	Rgs10	Fbxo27	Nuf2	Senp6
Bdp1	Baz1a	Tacc2	Asxl2	Lmx1a	Zdhhc14
Nckap5	Ccl5	Plk1	Pank2	Aldh9a1	Batf
Trex1	Kri1	Ubfd1	Bcdin3d	Mgst3	Jdp2
Bag5	Rrp12	Scnn1b	Tob1	Fmo4	Nek9
Sertad2	Zc3h12c	Tpp1	Nr0b2	Pigc	Tmem132c
Arhgap23	Ppp1r32	Crym	Zfp60	Klhl20	Plcg2
Rlf	Arl6ip5	Thumpd1	Kctd8	Serpinc1	Mtmr3
Olfr921	Slfn8	Lhpp	Ldah	Cubn	Cpne2
Glp2r	Trim13	Abraxas2	Aspg	Pter	Wdr5b
Lpar4	Scai	Knop1	Cd81	Psmb7	Ssu2
F2rl3	Pcyt1b	Dhx32	Spag6	Nr5a1	Kcnh5
Gm867	Abi3bp	Mki67	Fam13a	Ppp6c	Uroc1
Scd4	Helq	Wee1	Ppm1k	Arpc5l	Caskin2
Eva1b	Tpbg	Eif3f	Vstm2l	Orc4	Uaca
Pigm	Ssc5d	Cdk16	Sirpa	Mmadhc	Edil3
Hic2	Lin54	Cttn	Ankrd9	Il2ra	Inpp5j
Slc25a2	Kcnh4	Cul4b	Tmem156	Spopl	Pla2g3
Rictor	Nfkbiz	Tnni2	Ndufv1	Gad2	Ankrd12
Gpr18	Pdzrn3	Sash3	1110032A03Rik	Lrsam1	Ythdc2
Carmil2	Parpbp	Rab33a	Snn	Coq4	Cacna1a
Ch25h	Ccl7	Rbmx2	Mindy4	Dpm2	Tmem109
Slc35d3	Ccl2	Gpc4	Dexi	Ptges2	Pbx2
B230217C12Rik	Oser1	Slc9a9	Dbil5	Galnt5	Ppp1r1c
Kcnb1	Ccr3	Cacna1f	Dlec1	Gbgt1	Sema3f
Tor1aip2	Prdm8	Ccdc22	Mturn	Ermn	Nlrp4c
Maml1	Tab3	Plp2	Tmem237	1700007K13Rik	Dnaic2
Mmp13	Tgfbi	Ccdc120	Kdm1b	Fubp3	Adgrb1
Gp1ba	Prdm4	Pim2	Opa1	Usp20	Nostrin
Ccdc96	Eif1	Hdac6	Trappc11	Dolpp1	Tle2
Emilin3	Leng8	Ophn1	Tbc1d32	Cutal	B3galt1
Plekho2	Capn5	Awat2	Rbm24	Hc	Gna11
Ecpas	Dcaf10	Igbp1	Pde4dip	Mrrf	Gpsm3
Sstr5	Kcnh8	Magee2	Slc43a2	Gca	Cpne7
Spata31d1a	Chrna5	Pbdc1	Fbxo8	Morn5	Sos2
Tvp23a	Gtf3c4	Cenpi	Hoxa7	Ndufa8	Tespa1
Cdr2l	Zswim4	Btk	Hrc	Psmd14	Gnat1
1700014D04Rik	Isg15	Col4a6	Pdss2	Wdr5	Art3
Gja10	Rnf38	Col4a5	Ovca2	Brd3	Fam214a
Lingo3	Supt16	Chrdl1	Snx25	Agpat2	Gipc3
Olfr77	Bbs10	Dcx	Afg1l	Nacc2	Tbxa2r
Cited1	Fbxo45	Nono	Cd160	Tmem141	Filip1
Nyx	Krt20	Rps4x	1700066M21Rik	Dpp7	Pygo1
Usp42	Ggta1	Mtm1	Rras	Arl6ip6	Ushbp1
Cacna1c	Ugt2b1	Gabrq	Higd1a	Lrrc26	Arl4d
Gfod1	Cdhr3	Zfp185	Foxq1	Ssna1	Zfr2
2900026A02Rik	Tmem59l	Syap1	Fig4	Dph7	Atcay
Plekhm3	Fam214b	Ctps2	Poli	Il1f6	Lbx2
Zfp46	5031439G07Rik	Trex2	Polr2l	Wdsub1	Dop1a
Pcdh1	Dnajb5	Car5b	Tmco3	Pkp4	Dpp4
Meioc	Ptpn23	L1cam	Mesd	Dync1i2	Rundc1
Zfp24	Slf2	G6pdx	Dcun1d2	Cybrd1	Ncapd3
Mical3	Colec12	Prps1	C1rl	Hat1	Xkr6
Kctd19	Surf6	Rbm41	Rad9b	Stk39	1700020L24Rik
Pcdhb6	Ccdc38	Morc4	Pln	Dhrs9	Kcne3
Tmem198	Gatad2a	Rnf128	Slc35f1	Lrp2	Tanc1
Klhdc1	Slc26a8	F7	Ensa	Timm10	Plekhh3
Klf13	Gxylt1	Erlin2	Degs1	Ube2l6	Heatr5a
Sema5b	Nepro	Plpbp	Rtel1	Mtx2	Lcat
Foxo6	Gmip	Brf2	Josd2	Ola1	Kcnk15
Tbc1d30	Igfbp7	Eif4ebp1	Mapkap1	Emc4	Neu3
Il1rapl1	Lrrn3	Chrna6	Aspdh	Nop10	Eogt
Pmp2	Srp72	Asb5	Shank1	Ccdc34	Raver2
Cherp	Igsf10	Aga	Angptl6	Commd9	G2e3
Adarb2	Abt1	Eri1	Nlrp6	B230118H07Rik	Sgcg
Sh2d6	Sec24a	Adam5	Trhr	Dnajc24	Klhl35
Rap1b	Exoc1	Slit2	1700028J19Rik	Depdc7	Ror1
Zfp608	Lum	Plpp5	Rap1gap2	Cstf3	Gdpd5
Zfp212	Hif1an	Tti2	Ctnnal1	Cat	Fbxo33
Nup107	Akp3	Mak16	Agbl3	Trim44	Uchl4
Rnf157	Fam13b	Gsr	Kif16b	Hsd17b12	Lzts2
Brsk2	Sbf1	Frg1	Fam117a	Myef2	Rmi1
Jam2	Adamts2	Asah1	Zfp653	Dut	Pcsk7
Yap1	Akap14	Fgl1	Plcl2	Galk2	Brsk1
Fes	Ndrg4	Cnot7	Supt3	Duoxa1	Cfap53
Kdm3a	Arhgap21	Sin3b	Pdk2	Sord	Klf16
Tcf4	Cpz	Cenpu	Bloc1s5	Mdk	Emsy
Cstf2t	Eepd1	Lrp2bp	Cpq	Harbi1	Crb2
Tanc2	Colec11	Adcy7	Tasp1	Pdia3	Kank4
Sh3pxd2a	Micall2	Snx20	Foxred1	F2	Sstr1
Chd8	Tubb4b	Tnpo2	Osbpl2	Slx4ip	Rabgap1
Ubxn7	Kcnk9	Gpt2	Eme1	Mtch2	Myo1d
Srcap	Dner	Dnaja2	Atpsckmt	Snap23	Stab2
Capn12	Wdr44	Tbc1d9	Mtg2	Ltk	Plk5
H2-T3	Slitrk2	Zfp821	L3mbtl3	Ubox5	Fthl17a
Fam83e	Noxa1	Il34	En2	Ndufaf1	Slc12a8
Kcnn4	Pnpla7	Nudt21	Rln1	Nusap1	Ntng2
Rhob	Siah1a	Cdyl2	Marchf6	Knl1	Tdrd7
Zfp747	Ptcra	Arl2bp	Lsm14b	1700037H04Rik	Ccdc180
Pabpc1l	Neto2	Adgrg1	Mycbpap	Cdc25b	Gdpd4
Cggbp1	Fzd8	Gins2	Nrn1	Fsip1	Ky
Kdm2a	Piwil4	Usp10	Taf4	Mcm8	Ric8b
Zfp869	Zfp280c	Cotl1	Akap7	Crls1	Thrsp
Phactr1	Tex46	Hsd17b2	AW209491	Slc27a2	Arhgap45
Mtnr1a	Nfkbid	Bco1	Adk	Usp8	Abca7
Actn4	Rab8b	Ntpcr	B3galnt2	Stard7	Dagla
Nsd3	Clca2	Map3k21	Fn3krp	Dusp2	Zdhhc17
Zfp819	Apln	Pbx4	Pomt1	Fahd2a	Pim3
Phxr2	Inhbb	Cdh16	Npepl1	Mrps5	Ids
Arntl	Sh3glb1	Tsnaxip1	Foxk2	Prom2	Zfp983
Fam72a	Lrg1	Dpep3	Smarcal1	Bub1	Pawr
Ankrd17	Fam91a1	Slc7a6	Alg1	Acoxl	Zhx3
Tmem245	Tmprss13	Zfp90	Tmem135	Snrpb	Gramd4
Soga1	2210407C18Rik	Panx1	Tcta	Bfsp1	Ptprq
Pprc1	Grhl3	Kars	Nt5dc1	Sec23b	Olfr750
Zzef1	Islr	Tmem170	Nrtn	Nkx2-2	Ascl3
Paqr3	Syn1	Acta1	Tspyl4	Cst8	Dock4
Nkain3	Zfyve28	Cog2	Cep104	Gins1	Ints6l
Cldn17	Fgf2	Agt	Sgcz	Nsfl1c	Ripor2
Per2	Mex3c	Adamts8	Ppp1r3f	Tbc1d20	Mettl25
Abhd16b	Galnt6	St14	Fam149b	Cdk5rap1	Tmtc2
Zkscan5	Ldlrap1	Thy1	Ap5z1	Fam210b	Slain2
Nod2	Larp1	Nectin1	Kyat1	Aurka	Hyal3
Mia3	Actr1b	Pou2f3	Baat	Cstf1	Dgkb
Sag	Uvssa	Grik4	Rxrb	Pck1	Mbnl3
Grik2	Ccn3	St3gal4	Spout1	Impa1	Il5
Slit3	Atp11b	Abhd12	Zer1	Lrrcc1	Hoxc9
Tgoln1	Htra4	Cryab	Ncoa7	E2f5	Meox2
Foxk1	Serpine1	Plet1	Dnajc28	Car2	Mgat5
Rlim	Vgf	Dscaml1	Dnajc11	Psma7	Prickle1
Dsg3	Ints7	Tmprss4	Endov	Gid8	Sapcd1
Apol8	Klf10	Mpzl2	Trim14	Ahcy	Dipk1b
Jakmip3	Atg14	Chek1	Neurl2	Mtfr1	Rorb
Cep162	Zdhhc18	C2cd2l	Tmem120a	Acss2	H1f6
Zfp607b	Wdhd1	Olfm2	Alg14	Gss	Leap2
Cntrl	Gch1	Polr2m	Armh3	Hps3	Pdzrn4
Chd6	Tnfrsf23	Lipc	Coq10a	Nfs1	Fstl4
Aak1	Zbtb42	Rsl24d1	Rhbdd2	Rab5if	Slc2a13
Cep170	Ddhd1	Ccnb2	Etfbkmt	Rbl1	Lzts1
Prdm2	Themis2	Mns1	Ccdc32	Rpn2	Qsox2
Septin11	Eef1a1	Cgnl1	Gnaz	Tti1	Csgalnact1
Palld	Slc32a1	Cln6	Tph1	Dhx35	Cep135
Spock2	Mat1a	Irak1bp1	Ndufb10	Mfn1	Npy1r
Gpr182	Fdxacb1	Kif23	Gjb6	Actl6a	Arhgap26
Qrfpr	Ifi206	Nnmt	Maob	Ndufb5	Greb1
Nrf1	Aim2	Thsd4	Hmx3	Ccdc39	Ppfibp2
Ccser2	Ackr1	Ireb2	Fmo1	Dnajc19	Cdc42ep3
H1f5	Smarce1	Pkm	Kyat3	Slc2a2	Stpg4
Cds2	Scarb1	Ube2q2	Gbp7	Exosc9	Ppp6r2
Opn1sw	Muc5ac	Ulk3	Gbp2b	Ccna2	Bicral
Abi1	Slc9b2	Nrg4	Btbd16	Il21	Tex44
Zfp516	Dnah10	Tmem266	Dcaf1	Cog6	Spg20
Fam57b	Wipf2	Cyp1a1	Cul9	Exosc8	Fgf1
Kcnc1	Dennd4c	Stra6	Ankib1	Aadac	Mag
Hnrnpa3	Rnf144b	Ctsh	Etfrf1	Sucnr1	Tbc1d9b
Sh2d3c	Atp13a4	Tpm1	Aqr	Ift80	Dennd3
Zfp945	Sbno1	Spg21	Map3k10	Kpna4	Tcaf1
Usp47	AW551984	Rpl4	Fbxl4	Pfn2	Tmtc3
Nkapl	Ccdc50	Slc25a36	Mterf1a	Serp1	Psma8
Mamld1	Stox2	Nmnat3	Ltb4r2	Etfdh	Stpg3
Bcas3	Cd84	Copb2	Rprd1a	Slc33a1	Klhl13
Arhgef12	Spon1	Pik3cb	Ggt6	Veph1	Mbd5
Calcrl	Plekhg6	Nck1	Lrrc52	Dclre1b	Fam135b
Rpl3	Fam126b	Cdc25a	Sox30	Sycp1	Sun1
Zfp462	Slamf7	Scap	Tex2	Cd2	Gjd4
Ap2a1	Chpf2	Tdgf1	Ckap5	Spag17	Syde2
Hnrnpc	Btbd10	Pdcd6ip	Otud6b	Hsd3b6	Smad6
Nr1h2	Iqca1l	Fbxl2	Plppr2	Hao2	Arhgap33
Atp8b2	Hoxa13	Rpsa	Apoc1	Sypl2	Arhgef26
Mkx	Bend3	Cck	Ofd1	Gstm4	Ehmt1
Zcchc14	Pnmt	Trf	Gemin8	Ahcyl1	Kirrel2
Cracr2a	Gask1a	Uba5	Tasor	Slc16a4	Elac1
Hipk2	Bcl9	Manf	Ppp1r14c	Dram2	Tmem71
Nol10	Atg9b	Mapkapk3	Madd	Dennd2d	Slc39a12
Zic2	Kcnh2	Traip	Ap1g2	Chil6	Bcorl1
Sec22c	Tsr1	Qars	Cyp2s1	Tchhl1	Wnt8b
Dlgap4	Arl5c	Gpr19	Zfhx2	Lce1b	Cnpy4
Tmem91	Ankrd35	Mdfi	Cep126	Jtb	Trim3
Tnnt3	Ncoa6	Sbspon	Ints8	Creb3l4	Zfp39
Qk	Pmepa1	Folr2	Cept1	4933434E20Rik	Tns2
Zfp954	Foxf2	Tpcn1	Cop1	Hax1	Sstr4
Cttnbp2nl	Chmp4b	Gab3	Iqcc	Slc35a3	Tspan15
Tgif2	Socs7	Troap	S100g	Sass6	Ttc29
Lhfpl5	Prr3	Srxn1	Hlcs	Extl2	Socs5
Arf2	1700003F12Rik	Cdv3	Catsperd	Neurog2	Fer1l6
Rpl9-ps6	Fchsd1	Arap1	Crocc	Larp7	Zcwpw1
Zfp398	Osbpl7	Ppp1r9a	Wdr25	Hadh	Ralgapa2
Zfp28	Mc3r	Pwp2	Tmem205	Casp6	Psd
Impdh2	Inip	2410131K14Rik	Fbxw4	Lrat	Aff3
Cped1	Ranbp9	Abcc4	Ghitm	Snx7	Ppp1r14a
Sox7	Fndc4	Psmf1	Yeats2	Ppa2	Nodal
Kif1b	Sp6	Ap4b1	Arhgap12	Tbck	Prf1
Naa15	Tctn1	Ift57	Phf8	Papss1	Thap1
Usp31	Phrf1	Inha	Ublcp1	Ifi44	Mxd4
Bcl9l	Mcl1	Fam207a	Kcnj1	Efna4	Aagab
Tmed5	Sycp2l	Slc16a8	Zfp236	Scamp3	Stag1
Nup98	Ric1	Chpf	Adgrf1	Hcn3	Man1c1
Aox1	Pak1ip1	Cip2a	Katnal1	Lamtor2	Tap1
Col23a1	Dsel	Eif3l	Rap1gap	Sema4a	Capn15
Cnfn	Golga4	Triobp	Mettl18	Pmf1	Taf2
Brwd3	Mindy1	Nol12	BC055324	Gpatch4	Dipk2b
Pcdhb5	Pakap	Cdc14b	Hibch	Naxe	Hhat
Tnfrsf11b	Abcf1	Slc7a6os	Nthl1	Gatb	Tbc1d2b
Chd4	Alpk3	Slc22a15	Cacna2d4	Gpr89	Dmxl1
Nupl1	9130409I23Rik	Podxl2	Shld2	Mettl14	Best1
Gpbar1	Smurf1	Cnppd1	Smpx	Abca4	Depdc5
Clasp1	Lefty1	Lpcat2	Cep78	Abcd3	Adam32
Tacc1	Ythdf1	Rac2	Upk2	Adh5	Uggt1
Ubr4	Zcchc2	Wnt6	Rnf123	Them4	Slc2a12
Chrna10	Shfl	Stk36	Fbxo2	Mttp	Zmat4
Akap13	Rpl12	Rpgrip1l	D11Wsu47e	Cisd2	Plekhg2
Msl2	E330034G19Rik	Wdr3	Klf8	Bdh2	Ephx3
4931406P16Rik	Edc3	Kctd17	Pcca	Depdc1a	Pkd2l1
Lefty2	Lmtk2	Noc4l	Pnpla3	Cth	Adgrl3
Myo1h	Usp6nl	Ptprf	Rragb	Zranb2	Osbpl5
Frat1	Ak5	Kdm4a	Lhfpl1	Lrriq3	Kcnmb2
Lgi1	Zzz3	Prrg3	Pi4ka	Dnase2b	Spag1
Pi15	Trhr2	Gucd1	Prrxl1	Ddah1	Atoh8
Ccdc87	F13a1	Snap91	Ubac2	Cryz	Cldn11
Tcf15	Cdh26	Eri3	Il17f	Pip4p2	Cdkn1c
Col8a1	Rbpj	Adamts15	Tdrkh	Decr1	Rfx7
Il2rb	Abhd2	Zbtb1	Metap1d	Pnisr	Armc3
Cep152	Daglb	Prss35	Mvk	Tstd3	Atp8a1
Myadm	Srrm2	Larp4b	Spidr	Ccnc	Tmem247
Gpr88	Arid4b	Ppip5k1	Mettl8	Lmo4	Ahdc1
Cry2	Stx11	Angptl1	Rptn	Gtf2b	Fermt2
Clk2	Sec24d	Adgrb3	Tlk1	Rragd	Avp
Zfp619	Tgfb2	Myo6	Wdr11	Rars2	Limch1
Zbtb10	Ndst2	Reep4	Myo3b	Cfap206	Actrt3
H3c2	Rab3gap2	Myo5c	Kank3	Smim8	Ppp1r16b
H2ac6	Rnf122	Spata2l	Ccdc115	Cga	Actr5
H3c6	Wdr17	Map3k13	Msantd2	Aldob	Phf12
Epc2	Dusp10	Pcgf3	Cox10	Smc2	Iqch
Arid1b	Cdh6	Zfp7	Gm9774	Polr1e	Abhd18
Gm10277	Ccdc81	Smyd5	Pnliprp1	Exosc3	Pcdh18
4930438A08Rik	Cntnap2	Ccar2	Chchd7	Stra6l	Ddx60
Ell	Snx22	St18	Tbc1d22b	Ncbp1	Bicd2
Sp110	Ppl	Atp7a	Abhd14a	Trmo	Inpp4b
Fat1	Mtmr12	Tmem87a	Pm20d1	Anp32b	Rflna
Rnf213	Col10a1	Fgg	Ccr8	Tmeff1	Ccdc92
Tlnrd1	Prrx2	Rbm46	Hps4	Kif12	Slc24a2
Top1	Asb6	Pxk	Ubash3a	Pappa	Arap2
Mn1	Ccdc27	Cfhr2	Arel1	Slc46a2	Acer2
Ccnyl1	Calhm4	Parl	Frem3	Wdr31	Cct8l1
Ldlrad1	Atp8b1	Vhl	Gzmk	Alad	Haus6
Foxe1	Zup1	Aspm	Tsen2	Dmac1	Kmt2c
Hrct1	Cfap70	Ppp3r1	Zmym6	Aco1	Nod1
Gm10309	Myo9a	Zfp944	Frmpd3	Spink4	Cdkn2aip
Safb	Hnrnpu	Kcnk1	Dhx29	Bag1	Cntln
Srsf3	Lonrf1	Gpbp1l1	Tbc1d8b	Aqp7	Fkbp14
Wfikkn1	Vasn	Zfp551	Abcb4	Elp1	Ano2
Cecr2	Nploc4	Zdhhc5	Sdhaf3	Epb41l4b	Phf20
Ect2l	Slc6a5	Hdlbp	Dmtf1	Nudt2	Mphosph9
Rimbp3	Alkbh4	Atp2c2	Ube2q1	Dctn3	Snrk
Mta2	Il22ra2	Vav1	Zfyve1	Fancg	Notch3
Lrrn4cl	Cc2d2a	Tmem63c	Pla2g6	Pigo	Ormdl3
Gng3	Cercam	Cipc	Flad1	Stoml2	P3h2
Foxr2	Zfp597	Mab21l4	Acad12	Cd72	Scarf1
Spin4	Tbc1d2	Faah	Immp1l	Ccdc107	Rilp
DXBay18	Arhgap29	6430628N08Rik	Selenok	Car9	Asb10
Septin5	Zfp335	Hsdl1	Nmnat2	Rgp1	Hoxa11
Nanos1	Zfp800	R3hcc1	Flt3	Hint2	Tlcd2
Adam1a	Srrm3	Atm	Alkbh6	Clta	Hoxa9
Olfr31	Heca	Foxj1	Zc3h6	Sh3gl2	Cep250
Rybp	Fgl2	Ints14	Lhfpl4	Prkaa2	Hoxa5
Trpc5os	Slc26a11	Igsf9b	Notum	Ak4	Gdf5
Armcx5	Spsb1	Dnajc17	Borcs5	Dnajc6	Iffo1
Cep76	Pak7	Evpl	Tmem18	2610528J11Rik	Asic3
Ppp1r12b	Plcb4	Fhod3	Spice1	Dph2	Nop2
Ecscr	Dag1	Kif4	Dpy19l1	Slc5a9	Smg6
Kti12	Mrap	Trim59	A530016L24Rik	Bend5	Galnt18
Insyn2a	Rhou	Kctd9	Tmem186	Cdkn2c	Spats2l
Iqck	Ccdc40	Brip1	Hpdl	Angptl3	Sesn1
Rhog	Edrf1	Ina	Pyurf	Dock7	Txlng
Rbm15b	Slc7a5	Wbp2	Rfesd	Usp1	Plcl1
Dda1	Lats1	Ube2f	Fam129c	Txndc12	Sgsm2
Peak1	Ythdf2	Lif	Tmem64	Btf3l4	Focad
Zfp865	Negr1	Tbc1d10a	Pigv	Cyp2j13	Pcp4l1
Arfgef2	Gorab	Tmem30b	Pnpla1	Fggy	Sbf2
Fam83c	Gpr176	Gbp8	Mei4	Ift74	Gpr162
Pdzd8	Tdrd6	Trmt5	Hoxd9	Lrrc38	Txnip
Hps6	Thbs1	Gulo	Hexim2	Echdc2	Hjv
Gm10775	Wfdc5	Eda2r	Rnf227	Scp2	Egr1
Ctla2b	1700034J05Rik	Scara3	Sptssb	Magoh	Tmem255b
Mageb3	2310057M21Rik	Sec22a	Rab9b	Ndc1	Olfml2b
Sptbn5	Cuzd1	4930556J24Rik	Lgals2	Lrrc42	Cdk19
Ptar1	Prrc2c	Pcnx4	Zc2hc1a	Mrpl37	Sv2a
Wipf1	Sema3d	Zfp418	Pars2	Exo5	Parp12
Scn2a	Accs	Washc4	Zfp3	Edn2	Tbkbp1
Zbtb2	Ddx58	Daam1	Tmem221	Ccdc30	Rgs4
Zfp652	Suco	Pof1b	Tox3	Svbp	Ciart
Zc3h3	Zfp770	Ssh3	Dpy19l3	Ppie	Ift172
Cep295nl	Fam102b	Cd300ld	Dmrta1	Mfsd2a	Akap12
Oxct2a	Abhd13	Cd300a	Vwce	Pithd1	Cep85l
Oxct2b	Slc25a28	Tdg	Klri2	Lypla2	Ripor1
Actl10	Rc3h1	Rnps1	Rell2	Gale	Dock10
Nrarp	Plekha4	Fras1	Irf2bp1	Kif2c	Creb3l2
Fam43b	Spns2	Gns	Cep68	Urod	Herc1
Ctdsp2	H2ap	Grn	1810024B03Rik	Prdx1	Dgki
Zfp988	Dxo	Ttyh2	1810030O07Rik	Akr1a1	Ucn
Gm4070	Lrfn2	Cnot6l	Bcl2l15	Ipp	Hoxb4
Tomt	Pvr	Pcdh11x	Aqp5	Pomgnt1	Hoxb5
Chd2	Tlr8	Map4k5	Nhlrc1	Rad54l	Pbx3
Casc3	Milr1	Asb16	Sowaha	Lrrc41	Pkhd1l1
Prkcg	C3ar1	Hrob	Tmem74b	Nsun4	Ptk6
Fam186b	Ranbp17	Ccdc122	Adig	Cyp4a31	Elovl3
Insl3	Bace2	Grip1	Sptssa	Cyp4a14	Lmx1b
D130040H23Rik	Tlx3	Tmem127	Pfn3	Pdzk1ip1	Gabpb2
Ccdc13	Efhd2	Mfsd12	Ffar1	Ebna1bp2	Ephx1
Gbp4	Rad54l2	Myl12b	Zfp758	Aldh4a1	Zscan2
Gm2897	Clcf1	Cobll1	Rnf208	Akr7a5	Gngt2
Mroh2a	Nup88	Ncaph	Zfp612	Pqlc2	Hace1
Gm15737	Mthfd1l	Tjp3	Tmem201	Pla2g2c	Birc7
Col4a3	Kremen2	Rtkn	Phf11a	Pla2g2e	Itpkb
Utp14b	Col16a1	Dapk3	Kcnj10	Cda	Zfhx3
Nhsl2	St8sia4	Otoa	9930104L06Rik	Ddost	Irs2
Med12	Rsc1a1	Eef2k	Defb1	Fabp3	Tcfl5
Zfx	Hnrnpul1	Fam167a	Fads6	Pef1	Cnst
Gm6268	Lat2	Egln3	Cyb5d1	Ak2	Klk1b16
3110001I22Rik	Appl1	Shc4	Pwwp2a	Tmem234	Ppp1r9b
Ubap1l	Iqsec3	Secisbp2	Kctd21	Eif3i	Hils1
Gm13889	Chil3	Eif2s3x	Napepld	Nipal3	Bmp6
L1td1	Gm11639	Mitf	Wdr72	AU040320	Tlr4
Tmem170b	Bsdc1	Ano4	Shld1	Stmn1	Ttc16
Shkbp1	Begain	Chrnb4	Prlhr	Slc30a2	Arhgap18
Npcd	Foxa3	Epn1	Zc2hc1c	Psmb2	Hrh3
Ttbk2	Slc19a2	Leprot	Slc25a26	Sh3bgrl3	Zfp503
Usp49	Padi6	Ccdc106	Ccdc73	Trappc3	Chad
Pou3f1	Asgr2	Impg2	Saysd1	Nudc	Nexn
Itga10	Irgq	Hpse	Bola3	Meaf6	Itga9
D6Ertd527e	Wdr43	Ccl12	Zfp688	Stx12	Ifi44l
Lrrc32	Nacad	Tmem98	Tmem86b	Rpa2	Shd
Kcnmb3	Nbl1	Ptprh	Defb11	Eya3	Naif1
Ccdc152	N4bp2l1	Foxa1	Dipk2a	Trnau1ap	Adgrl4
Vgll3	Ripk2	Fignl1	Hnrnph2	Sf3a3	Polg
Smim13	Brca2	Cdcp1	Cox19	Mecr	Rlbp1
Col6a5	Osgin2	Gc	A930002H24Rik	Casp9	Zdhhc1
Otogl	Spem1	Krt17	Gpr150	Psmc2	Atf7ip2
Gm8206	Rbbp8	Muc20	Pou3f3	Rpl22	Ppp1r10
Gpr62	Mul1	Melk	Onecut3	Acot7	Gimap3
Kcnb2	Lamp3	Caps2	St7l	Hes2	Megf9
Gm19684	Rusc1	Dok3	Sh3tc2	Prkag2	Azi2
Actl9	Uspl1	Mrps2	Zfp629	Rheb	Clnk
Pagr1b	Slc7a1	R3hdm4	Vwc2l	Smarcd3	Rftn1
Gm20708	Inhba	Plekhs1	Henmt1	Abcf2	Tex19.2
Gm21970	Bdkrb1	Palm	Col27a1	Per3	Picalm
Lrit3	Nutm1	Syt1	Zfp764	Park7	Hlx
Gm16867	Ninj2	Uba6	B230219D22Rik	Cdk5	Mreg
Gm38394	Mdfic	Dcdc2a	Zswim3	Cort	Heatr5b
Purb	Wapl	Cd276	Ptprcap	Dffa	Zdhhc2
Tmem121b	Meis3	Ibtk	Lyrm2	Slc2a5	Ubn1
Zfp131	Utp4	Pip4p1	Cradd	Masp2	Cntn5
Ccdc85b	Gk5	Tdp2	Slitrk6	Nmnat1	Cdnf
Gm13285	Rpl21	Apex1	Gm9803	Tomm7	Nup133
H2bc15	Stx3	Tmem63b	Wnk1	Rint1	Foxp3
H4f16	Irf8	1810046K07Rik	Pofut1	Agtrap	Mmd2
Moap1	Ptchd1	Zfp57	Cep295	Dnajc2	Ajap1
Olfr787	Fmod	Phf24	Gldn	Pmpcb	Grin3a
Lbhd1	Prelp	Slc2a6	Gsg1l	Nppb	Rcan2
Zfp433	Mbp	Arl5a	Vps13a	Miip	Rbms3
Ifnz	Fam104a	Myrf	Myorg	Trp73	Trmt9b
Shisa8	Lrrc29	Vezt	Slc25a23	Ints11	Prex1
Gm26566	Zic5	Fam110c	1700067K01Rik	Atad3a	Hs3st6
Foxl1	Pgm5	Ska1	Scn4b	Ssu72	Kcne1
Gm9903	Utp15	Ube2r2	Arsj	Rer1	Dusp26
Carlr	Tpp2	Armh4	4930430F08Rik	Morn1	Zmynd8
Ascl5	Poldip3	9530068E07Rik	Prr12	Prkcz	Batf2
Gm28043	Oasl1	Naa30	Tcaim	Prxl2b	Ldb2
H3c4	Abca8a	Gramd1c	B3gntl1	Nadk	Plekhg5
Gm28372	Ptpre	P2ry13	Zfp316	Mrpl20	Cplx3
Pcdhgc5	Rpl37	Serbp1	Rbm12b1	Cptp	Dock3
Pcdhga11	Fhdc1	Gng12	Cxxc5	Ttll10	Ralyl
Pcdhgc3	Rhod	9530077C05Rik	C87436	Kcnip4	Bahcc1
Pcdhga1	Mcm3	Marchf1	Mapk10	Acox3	Cpeb2
Pcdhga2	Ankrd13a	Prss56	Bst2	Add1	Gabbr2
Pcdhgb4	Git2	Rnf39	Ttc6	Man2b2	Zc3h10
Pcdha2	Wipi1	Commd2	Gchfr	Evc	Olig2
Pcdhga3	Dlx1	Rnf113a1	Slc39a3	Stx18	Slc45a1
Gm4869	Ammecr1l	Iqce	Fam187b	Rnf32	Mcph1
Gm42957	Elmod1	Fut7	Hectd3	Rbks	Lrrc17
Gm45140	Igsf3	H2-Aa	Adck2	Slc4a1ap	Txlnb
Gm42372	Csdc2	Ccdc113	Nqo2	Yipf7	Gpr37
Gm42417	Rassf4	Alx1	Zfp41	Cgref1	Pik3cd
Gm45717	Nfrkb	Plxnb2	Nipa1	Khk	Clstn1
Gm45716	Zfp451	Rfxap	Dusp28	Agbl5	Hip1
A030014E15Rik	Slc35e2	Mgat4b	Ngrn	Ppargc1a	Deup1
Gm49391	Kdm5b	Alg5	Cldn14	Anapc4	Phtf2
Gm49393	Fbxo38	Cc2d1a	Cdh19	Sel1l3	Cbx4
Gm47995	Cilp	Nop14	Fam185a	Cckar	Timeless
Gm29776	Slc26a9	Cyld	Mageh1	Lias	Ifi203
Gm49378	Hsd3b7	Zscan12	C2cd3	Ube2k	Magi2
Gm4356	Ttc19	Kif15	Neurl4	Chrna9	Bahd1
Ntn3	Sgsm3	Anln	Pcdhb13	Guf1	Disp2
Gm50253	Tmem183a	Slc6a20a	Cstad	Commd8	Plcb2
Vmn1r183	Grap2	Ssx2ip	Dnah14	Lnx1	Bmf
	Gnl3	Wnt4	Zfp768	Srd5a3	Flywch1
	Fam83g	C1qa	B4gat1	Tmem165	Cacna2d1
	Esm1	Gtdc1	Xxylt1	Ppat	Pnrc1
	Rbm7	Rap2b	Gphn	Dipk1a	Abcc8
	Fbrs	C1qc	Nccrp1	Sult1e1	Ndp
	Mfap4	C1qb	2810006K23Rik	Glmn	Hs2st1
	Mybph	Unc93b1	Cd3eap	Rufy3	Kcns1
	Reln	Kdm1a	Trpt1	Abcg3	Emp3
	Zfp410	Asap3	Olfr1388	Dmp1	Tbc1d10c
	Leo1	Hk1	Atg16l2	Nudt9	Daam2
	Usp22	Frem2	Flrt1	1700016H13Rik	Ndufa4l2
	AA986860	Wdr62	Akap10	Enoph1	Btnl9
	Pwwp3b	Zfp146	Tigd4	Bmp3	Stac3
	Ubap2l	Clca3b	Angptl8	Rassf6	Alx4
	Acot5	Cavin3	Foxi1	Mthfd2l	Olfr56
	Cux2	Rnf139	Lonp2	Tctn2	Tex45
	Kdm7a	Dcaf15	Sstr2	Gtf2h3	Ufl1
	Kcna4	Myom3	Trappc9	Eif2b1	Cacng5
	Stk40	Ddx1	Kcna1	Cdk2ap1	Cbln3
	Maff	Mgarp	Gigyf2	Snrnp35	Klhl32
	Itpr3	Rbm17	Arxes2	Arl6ip4	Cdh18
	Alkbh5	Atg101	Gm4737	G3bp2	Pitpnc1
	Arrdc4	Hgsnat	Lmod1	Slc15a4	Slc26a10
	Zc3h12a	Ttc13	Kmt2d	Ran	Sgms1
	Mapk6	Tacc3	Ankrd46	Bcl7a	Dgkz
	Dhx9	Jade3	Mfsd6l	Psph	Ltbp4
	Sipa1l1	Enpp1	Pdp2	Tmem116	Abcg5
	Dnali1	Trmt6	Smim5	Mapkapk5	Ambra1
	Naa25	Cnnm4	Mypop	Acad10	Zfp609
	Trafd1	Endod1	Cd300e	Vps29	Adam22
	Sgtb	Slc30a1	Mlec	Fam216a	Wdr7
	Apobr	Cep85	E130311K13Rik	Ift81	Gstm2
	Fam166b	Tedc1	Exd1	P2rx4	Slc26a7
	Spata46	Dtl	Samd13	Rnf34	Rundc3b
	Gpx2	Cib2	Ggnbp1	Aacs	Abcb1a
	Krba1	Fam168b	Mcat	Mrpl1	Mis12
	Foxf1	Arhgef4	Foxo3	Mfsd7a	Ildr2
	Snai1	Fbxo34	Slc39a9	Pgam5	Plekhg1
	Trp53rkb	Rps16	Rimkla	Pus1	Erc2
	Tom1	Mcrs1	Fkrp	Ankrd7	Cyp2b23
	Olfr648	Rskr	Zfp689	Chek2	Oaz2
	Greb1l	Clba1	Ccdc125	Pla2g1b	Limd2
	Egflam	Kcnk2	Tada3	Ccr9	Camta2
	Ifnk	Prkci	C1galt1c1	St7	Rcsd1
	Rasef	H2-DMa	Armcx3	Triap1	Kcna2
	Gng2	Slc20a2	Zadh2	Srsf9	Erg
	Onecut1	Gdf7	Ntf3	Psmg3	Rnf167
	Ccdc63	Ccdc33	Purg	Tfec	Myh6
	Zfp513	Ckap2	Kcnk3	Hnf1a	Il25
	Lrrn4	Nek5	Scn3b	2210016L21Rik	Ttc3
	Ifi209	Dzip1l	Zfp2	Ube3b	Eml2
	Kcnj6	Vopp1	Tenm2	Ung	Dennd6a
	Filip1l	N4bp2	Tmem241	Lhx5	Six5
	Hilpda	Rpl10a	Chchd10	Sdsl	Plekhh2
	Epop	D630003M21Rik	Ccnq	Rph3a	Dlk1
	Elfn2	Ctnna1	Sall2	Aimp2	Rsph6a
	Casc1	Fbxw17	Tceal1	Eif2ak1	Kcnd3
	Mmp3	Tgm2	Tmie	Erp29	Gm21988
	Adamts3	Tspan14	Aknad1	Ptcd1	Slc16a11
	Diras1	Cpe	Zbtb14	Ndufa4	Arhgef1
	F830045P16Rik	Ankrd13b	Catsperg1	Pomp	Cables1
	B430306N03Rik	Chchd5	Arhgap15	Slc46a3	Arhgef10l
	Prr33	Fgd3	Zfp672	Mtus2	Mill2
	S1pr2	Card19	Fam161a	Hsph1	Sh3kbp1
	Vmn2r2	Ninj1	Zbtb12	Hyal5	Trim62
	Zfp469	Wnk2	Suox	Ezh2	Cmtm8
	Ccdc60	Sh3rf3	Vcpkmt	Aass	Map7d2
	Ccrl2	Acd	Pgrmc2	Ssc4d	Fam117b
	Gls2	Fam120a	Idnk	Slc13a1	Mslnl
	Cilp2	Rapgefl1	Amz1	Lrwd1	Fzd7
	Adgrd1	Atp6v0a2	Tmx2	Cux1	Iqsec2
	Krt13	Igsf8	Zfp697	Gnb2	Ccdc8
	Efcab8	Csf3	Spink8	Pop7	Pde9a
	Spem2	Cdon	Gpr171	Tfr2	Cyyr1
	Pheta1	Fam210a	Sarm1	Pcolce	Hectd2
	Arf6	Kcna7	Slc9b1	Tsc22d4	Prkd2
	Rnf182	Pgap3	Nudt6	Ppp1r35	Map6d1
	Vsig4	F11r	Tmem220	Tpk1	Car8
	Kcnj4	Ncapd2	Snx21	Ccdc136	Tox
	Slc25a53	Trpm4	Lypd6	Ahcyl2	Pcf11
	Lacc1	Slc22a23	Fam118b	Klhdc10	Atp1b2
	Slc16a13	Ccdc155	Cldn8	Hibadh	Rgl2
	Dsg2	Wdr36	Fam171a1	Abcg2	Myzap
	Olfr1442	Snx10	Fam228b	Herc3	Cldn5
	Zfp507	Trpc4ap	Fam78a	Aoc1	Paqr6
	Zfand3	Lasp1	Zfp61	Malsu1	Mmrn2
	Lingo4	Gmds	Zscan29	Svopl	Dcp1b
	Dact1	Trp53inp2	Tmem150c	Cbx3	Syt15
	Garem2	Ttk	Gpatch11	Slc13a4	Piezo2
	Dnd1	Mpp6	Prkaa1	Epha1	H2-Ob
	Zbtb39	Upf3a	Ccdc126	Llcfc1	Sox5
	Il27	Cdc40	B3galt6	Ssbp1	L3mbtl4
	Serpinb1a	Nos1ap	Muc15	Mrps33	Tssk1
	Trmt10c	Armc10	Zfp940	Smarcad1	Obox6
	Hjurp	Atf5	Minar2	Rab19	Tmtc4
	Spata32	Tmc3	Map10	Slc37a3	Cdc42ep4
	Zfp354c	Susd4	Efcab5	Tbxas1	Gucy1a2
	Shb	Susd1	Zfp438	Nfu1	Kctd12b
	Lsm11	Sct	Amigo1	Pcyox1	Gcn1
	Lemd2	Pptc7	Zfp455	Dusp11	Kif21b
	Psg22	Tm6sf1	Mblac2	Nat8	Rims1
	Sstr3	Zkscan16	Camk2n2	Cct7	Rasl12
	Ubtd2	Lrrc56	Fam174a	Reg3g	Trpc5
	Ankrd34b	Ctss	Tmem199	Fbxl14	Khdc1c
	Kcng3	Ramac	Rnf7	1700003E16Rik	Coro2b
	9930022D16Rik	Rnh1	Mtln	Ino80b	Kirrel
	Aqp12	Lpar1	Commd1	Wbp1	Pde3a
	Arhgef37	Mybpc2	Kctd16	Mogs	Gpr155
	Shroom2	Trps1	Arhgef39	Mrpl53	Slc24a4
	Vcpip1	Mboat1	Zfp579	Tacr1	Mapk1ip1
	Lhfpl2	Ttll6	Lrrc3	Aplf	Myrip
	Sowahb	Ptpn3	Coa6	Rpn1	Abca9
	Tlr9	Vill	Pcbp1	Ruvbl1	Gck
	Fndc7	Stap2	Senp8	Chchd6	Card6
	Olfr167	Tmem214	Wdcp	Slc6a13	Lman1
	Sh2d5	Ralgps1	Kctd14	A2m	Fam222a
	Tnfrsf26	Vars2	Mettl5	Mlf2	Tango6
	Pxt1	Baiap2l1	Sox12	Ptms	Arhgef11
	Olfr433	Garnl3	Samd7	Clec4b1	Rapgef5
	Cxcr4	Ctu1	Erich1	Clec2e	Acacb
	Kcnk13	Ccdc68	Casr	Cd69	Dstyk
	Zfp956	Rccd1	Smim11	Klrd1	Tmcc2
	Trrap	Sccpdh	Akr1b7	Wnt5b	Uggt2
	Olfr460	Slco4a1	Babam2	Klra2	Armc5
	Vmn1r233	Ube2l3	Dnah3	Magohb	Sgsm1
	Chrm2	Rabggtb	Doc2a	Gsg1	Tmc7
	Esf1	Cfap157	Hbb-bs	Fam234b	Grk3
	Pid1	Cables2	Immt	Grin2b	Ptchd4
	Wdr89	Txndc5	Actn2	Dera	Fam92b
	Sprn	Siglecf	Ccdc171	Gys2	Pelo
	Togaram2	St6galnac5	Tmco1	Ldhb	H1f8
	Ifit2	Adrm1	Atp6v1a	Thumpd3	Itga1
	Teddm2	Arpin	Isoc2b	Bcat1	Mrtfa
	Slc25a51	Adgrg6	Grk4	Etnk1	S100a13
	Eif4g1	Gipc2	1700030K09Rik	Cidec	Prox2
	Onecut2	Whrn	Sae1	Il17rc	Lgalsl
	Rp1l1	Fam102a	Msl1	St8sia1	Tex13b
	Lrrc8d	Dap	Cpvl	Emc3	Crtac1
	4931422A03Rik	Tekt5	Uba2	Sec13	Dennd4b
	Serinc4	Nlrc4	Krcc1	Tamm41	Prdm14
	Patl1	Tbc1d25	Lins1	Cand2	Nfkbil1
	Zfp84	Rpl39l	Gpr141	Ift122	Zfp532
	Cd109	Tbcd	Mterf1b	Ing4	Mindy2
	Scaf8	Suv39h1	A830005F24Rik	Mrpl51	Mustn1
	Plaur	Tbce	Dand5	Dyrk4	Ago4
	Ccbe1	Isg20	Trmt1l	Pzp	Dnal1
	Dppa3	E130309D02Rik	Ddx10	Clec2h	Kcnj12
	Fam178b	Lgi2	AI854703	Mzf1	Gtpbp1
	Smco1	Vstm2b	Gatd3a	Zfp606	Sin3a
	Rpl27a	Pcsk1n	Ficd	Pdcd5	Ipo11
	Mgat4e	Tnfsf10	Tarm1	Uri1	Hirip3
	Rbp1	Igfbp2	Zfp943	Lilra6	Asb4
	Yod1	Mettl22	Trim50	Tmem238	Shc1
	Hnrnpa1	C130074G19Rik	Trim60	Zfp273	Dusp15
	Sh2d7	Exosc2	Ier2	Cyfip1	Shcbp1l
	C1qtnf2	Sec24c	4930563E22Rik	Oca2	Tmem108
	Kctd4	Marchf4	Chchd3	Siglecg	Mrap2
	Hrk	Neil3	Nudcd3	Ceacam18	Maneal
	Oacyl	Prss23	Sh2d4a	Cyp2b10	Hecw2
	Vwa5b2	Mtmr7	Ech1	Slc7a9	Mcts2
	Tmem251	Prpf18	Mat2a	Gas2	Gpr151
	Csnk2a2	Morc3	Cyhr1	Prmt3	Fgf11
	Hmga1	Wfs1	Adnp2	Tarsl2	Wfdc12
	Tmem45a2	Micu3	Cd8a	Cib1	Lrrtm3
	Fam83h	Uhrf1bp1	Zfp14	Pex11a	Abra
	Ddit4l	Cdsn	Sirt5	Lrrc28	Foxo4
	Krt1	Tusc3	A930004D18Rik	Rab38	Synpo
	Ckap4	Ncam1	Skida1	Cd22	Hic1
	Pip5kl1	Rsph4a	Slc25a40	Dpf1	Qrfp
	Zfp740	Ubald1	Fra10ac1	Pak4	Aqp6
	Gpr156	Nphp4	Slc30a7	Det1	Lor
	Tapt1	Ccser1	Tle5	Mrps11	Hoxa6
	Fbxo41	Mocos	Lclat1	Mrpl46	Fam124b
	Olfr432	Capsl	Kcnn2	Tmem126a	Upf2
	Tmem198b	Sdk1	Tmem62	Me3	Fam13c
	Ticam1	Msantd3	Trim65	Zfand6	Trim56
	Cltc	Prkrip1	Zfp867	Fah	Tmem11
	Neurl3	Slx4	Ugt1a6a	Rab30	Smco3
	Ythdf3	Orai2	Oscar	Ndufc2	Olfr78
	Gm527	Fbxl5	9130230L23Rik	Anapc15	Gprasp1
	Kcnv2	Ypel5	Zscan22	Tmc5	Hfm1
	AI837181	Xkr5	Zfp771	Coq7	Usp48
	Erfe	Trub2	Zfp182	Arl6ip1	Leng9
	8030462N17Rik	Wdr70	Defb42	Cyp2r1	Tril
	Adamts12	4932438H23Rik	Usp46	Qprt	Gimap5
	Dmbt1	Slc44a3	Elp6	Kctd13	Setx
	Slfnl1	Stk32a	Smim10l2a	Stard10	Fam90a1b
	Fbxo28	Tbc1d16	Dmac2l	Ino80e	Fbxl7
	Mmp10	Dtx4	Zkscan4	Aldoa	Ecm2
	Ddi1	Sinhcaf	Zfp174	Plekhb1	Pld6
	Fbxo30	Fkbp6	9130008F23Rik	Coro1a	Fem1a
	Yipf6	Saa3	Zfp647	Klk7	Pde12
	Champ1	Plpp6	Lrtm2	Cln3	1520401A03Rik
	Tmem262	Gramd1b	Ddx17	Atp2a1	Adamtsl5
	Slc38a9	9430038I01Rik	Gabra5	Dgat2	Mgat5b
	Sned1	Rgl3	Zfp78	Psma1	Zmym1
	Trim16	Alkbh3	Ifng	Copb1	Kbtbd7
	Cdca4	Ankrd6	Sec23ip	Acer3	Trp53bp1
	Diras2	Scamp2	Snupn	Aqp8	Klhl15
	Rell1	Ccdc114	Maf	Lcmt1	Naalad2
[truncated: 2,458 more rows]
