# Supplementary material for: Melanin-like nanoparticles slow cyst growth in ADPKD by dual inhibition of oxidative stress and CREB
Source: EMBO Mol Med. 2024 Nov 20;17(1):169–92. doi: 10.1038/s44321-024-00167-2 (PMC11730739; doi:10.1038/s44321-024-00167-2)
Supplement: Supplementary file 5 — Source data Fig. 3 [file 44321_2024_167_MOESM5_ESM.zip › EMM-2024-20280_Source data for Figure 3/Numerical data.xlsx]

## Sheet: Sheet1
D														E					F
Co3				Cytb				Atp6						Ctrl	MMPP				Ctrl	MMPP
WT	ADPKD Ctrl	ADPKD MMPP		WT	ADPKD Ctrl	ADPKD MMPP		WT	ADPKD Ctrl	ADPKD MMPP				0.851546	0.32306				0.949219	0.379872
0.85671	0.352436	0.580232		0.971039	0.220982	0.798601		1.05139	0.249535	1.11406				1.11153	0.245555				1.08641	0.399382
1.08556	0.326253	0.940044		1.0133	0.216299	0.915061		0.979655	0.242982	0.832237				1.03695	0.320568				0.964364	0.354631
1.05744	0.339344	0.760138		1.01527	0.21864	0.856831		0.968856	0.246258	0.973146
