# Supplementary material for: Melanin-like nanoparticles slow cyst growth in ADPKD by dual inhibition of oxidative stress and CREB
Source: EMBO Mol Med. 2024 Nov 20;17(1):169–92. doi: 10.1038/s44321-024-00167-2 (PMC11730739; doi:10.1038/s44321-024-00167-2)
Supplement: Supplementary file 6 — Source data Fig. 4 [file 44321_2024_167_MOESM6_ESM.zip]

Archive with 2 entries (1 files):
- EMM-2024-20280_Source data for Figure 4/
- EMM-2024-20280_Source data for Figure 4/Numerical data.xlsx
