# Supplementary material for: Melanin-like nanoparticles slow cyst growth in ADPKD by dual inhibition of oxidative stress and CREB
Source: EMBO Mol Med. 2024 Nov 20;17(1):169–92. doi: 10.1038/s44321-024-00167-2 (PMC11730739; doi:10.1038/s44321-024-00167-2)
Supplement: Supplementary file 6 — Source data Fig. 4 [file 44321_2024_167_MOESM6_ESM.zip › EMM-2024-20280_Source data for Figure 4/Numerical data.xlsx]

## Sheet: Sheet1
E
Myc				Syk				Abcg1				Clcf1
WT	ADPKD Ctrl	ADPKD MMPP		WT	ADPKD Ctrl	ADPKD MMPP		WT	ADPKD Ctrl	ADPKD MMPP		WT	ADPKD Ctrl	ADPKD MMPP
0.992222	2.38211	1.17945		0.978536	6.48991	3.44986		1.16196	6.71118	2.71434		1.08998	5.24921	2.58385
1.04958	2.33194	1.42567		1.03407	6.20323	3.62427		0.839648	5.96015	1.85758		0.774561	5.30052	2.6602
0.958206	2.35703	1.30256		0.987396	6.34657	3.53707		0.998396	6.33567	2.28596		1.13546	5.27486	2.62203
