# Supplementary material for: Melanin-like nanoparticles slow cyst growth in ADPKD by dual inhibition of oxidative stress and CREB
Source: EMBO Mol Med. 2024 Nov 20;17(1):169–92. doi: 10.1038/s44321-024-00167-2 (PMC11730739; doi:10.1038/s44321-024-00167-2)
Supplement: Supplementary file 7 — Source data Fig. 5 [file 44321_2024_167_MOESM7_ESM.zip]

Archive with 19 entries (13 files):
- EMM-2024-20280_Source data for Figure 5/
- EMM-2024-20280_Source data for Figure 5/5C/
- EMM-2024-20280_Source data for Figure 5/5C/GAPDH.tif
- EMM-2024-20280_Source data for Figure 5/5C/p-PKA.tif
- EMM-2024-20280_Source data for Figure 5/5D/
- EMM-2024-20280_Source data for Figure 5/5D/CREB.tif
- EMM-2024-20280_Source data for Figure 5/5D/GAPDH.tif
- EMM-2024-20280_Source data for Figure 5/5D/P-CREB.tif
- EMM-2024-20280_Source data for Figure 5/5F/
- EMM-2024-20280_Source data for Figure 5/5F/FLAG Input.Tif
- EMM-2024-20280_Source data for Figure 5/5F/FLAG pull down.Tif
- EMM-2024-20280_Source data for Figure 5/5G/
- EMM-2024-20280_Source data for Figure 5/5G/CREB line1-2 Input.Tif
- EMM-2024-20280_Source data for Figure 5/5G/CREB line3-4 pull down.Tif
- EMM-2024-20280_Source data for Figure 5/5H/
- EMM-2024-20280_Source data for Figure 5/5H/CREB Input.tif
- EMM-2024-20280_Source data for Figure 5/5H/CREB pull down.tif
- EMM-2024-20280_Source data for Figure 5/Numerical data.xlsx
- EMM-2024-20280_Source data for Figure 5/README for gels.pdf
