# Supplementary material for: Melanin-like nanoparticles slow cyst growth in ADPKD by dual inhibition of oxidative stress and CREB
Source: EMBO Mol Med. 2024 Nov 20;17(1):169–92. doi: 10.1038/s44321-024-00167-2 (PMC11730739; doi:10.1038/s44321-024-00167-2)
Supplement: Supplementary file 7 — Source data Fig. 5 [file 44321_2024_167_MOESM7_ESM.zip › EMM-2024-20280_Source data for Figure 5/Numerical data.xlsx]

## Sheet: Sheet1
A															B
ICER							NR4A2								Luci.
0	400	FSK 0	FSK 100	FSK 200	FSK 400		0	400	FSK 0	FSK 100	FSK 200	FSK 400			0	100	200	400	FSK 0	FSK 100	FSK 200	FSK 400
1.05936	1.47464	33.7496	32.7965	24.8977	1.1215		1.06884	0.903326	7.92278	7.5182	6.08789	0.941877			1.03115	1.20585	1.05601	1.00279	96.997	85.9503	64.3597	42.2866
1.02843	1.43129	39.6795	35.7092	22.5059	1.1055		1.04713	0.860265	8.30517	7.57313	4.88889	0.896787			1.10158	1.10707	0.910366	0.995098	108.451	77.1825	65.427	43.5241
0.912207	1.08776	39.9734	33.4443	21.9092	1.15415		0.884032	0.783338	8.08443	6.874	4.83845	0.872189			0.867252	0.990897	0.817621	0.972199	103.445	77.7306	72.5496	40.3536
