# Supplementary material for: Melanin-like nanoparticles slow cyst growth in ADPKD by dual inhibition of oxidative stress and CREB
Source: EMBO Mol Med. 2024 Nov 20;17(1):169–92. doi: 10.1038/s44321-024-00167-2 (PMC11730739; doi:10.1038/s44321-024-00167-2)
Supplement: Supplementary file 8 — Source data Fig. 6 [file 44321_2024_167_MOESM8_ESM.zip]

Archive with 29 entries (21 files):
- EMM-2024-20280_Source data for Figure 6/
- EMM-2024-20280_Source data for Figure 6/6B/
- EMM-2024-20280_Source data for Figure 6/6B/Cherry (Cherry+FITC-MMPP).tif
- EMM-2024-20280_Source data for Figure 6/6B/Cherry (Cherry-CREB+FITC-MMPP).tif
- EMM-2024-20280_Source data for Figure 6/6B/FITC (Cherry+FITC-MMPP).tif
- EMM-2024-20280_Source data for Figure 6/6B/FITC (Cherry-CREB+FITC-MMPP).tif
- EMM-2024-20280_Source data for Figure 6/6B/Merge (Cherry+FITC-MMPP).tif
- EMM-2024-20280_Source data for Figure 6/6B/Merge (Cherry-CREB+FITC-MMPP).tif
- EMM-2024-20280_Source data for Figure 6/6C/
- EMM-2024-20280_Source data for Figure 6/6C/FLAG Input.tif
- EMM-2024-20280_Source data for Figure 6/6C/FLAG pull down.tif
- EMM-2024-20280_Source data for Figure 6/6D/
- EMM-2024-20280_Source data for Figure 6/6D/FALG.tif
- EMM-2024-20280_Source data for Figure 6/6E/
- EMM-2024-20280_Source data for Figure 6/6E/Cherry (Cherry-CREB del bZIP).tif
- EMM-2024-20280_Source data for Figure 6/6E/Cherry (Cherry-CREB FL+FITC-MMPP).tif
- EMM-2024-20280_Source data for Figure 6/6E/FITC (Cherry-CREB del bZIP).tif
- EMM-2024-20280_Source data for Figure 6/6E/FITC (Cherry-CREB FL+FITC-MMPP).tif
- EMM-2024-20280_Source data for Figure 6/6E/Merge (Cherry-CREB del bZIP).tif
- EMM-2024-20280_Source data for Figure 6/6E/Merge (Cherry-CREB FL+FITC-MMPP).tif
- EMM-2024-20280_Source data for Figure 6/6F/
- EMM-2024-20280_Source data for Figure 6/6F/FLAG Input.tif
- EMM-2024-20280_Source data for Figure 6/6F/FLAG pull down.tif
- EMM-2024-20280_Source data for Figure 6/6G/
- EMM-2024-20280_Source data for Figure 6/6G/FLAG.tif
- EMM-2024-20280_Source data for Figure 6/6H/
- EMM-2024-20280_Source data for Figure 6/6H/EMSA.BMP
- EMM-2024-20280_Source data for Figure 6/Numerical data.xlsx
- EMM-2024-20280_Source data for Figure 6/README for gels.pdf
