# Supplementary material for: Melanin-like nanoparticles slow cyst growth in ADPKD by dual inhibition of oxidative stress and CREB
Source: EMBO Mol Med. 2024 Nov 20;17(1):169–92. doi: 10.1038/s44321-024-00167-2 (PMC11730739; doi:10.1038/s44321-024-00167-2)
Supplement: Supplementary file 8 — Source data Fig. 6 [file 44321_2024_167_MOESM8_ESM.zip › EMM-2024-20280_Source data for Figure 6/Numerical data.xlsx]

## Sheet: Sheet1
I										J
NR4A2				PCK						Abcg1				Clcf1
Ctrl	FSK	FSK MMPP		Ctrl	FSK	FSK MMPP				WT	ADPKD	ADPKD MMPP		Ctrl	ADPKD	ADPKD MMPP
0.9944	5.4207	0.0749541		1.00248	6.61494	0.20214				1.02638	24.634	1.16488		0.649331	2.31215	1.06927
1.0056	5.39769	0.086577		0.997527	5.72423	0.288684				1.07016	26.428	3.17543		1.05567	2.71693	1.49331
0.999983	5.40918	0.0805562		0.999999	6.15349	0.241567				0.903454	24.7235	5.88718		1.29499	3.33224	1.51148
